# Supplementary material for: Nontargeted metabolomics-based multiple machine learning modeling boosts early accurate detection for citrus Huanglongbing
Source: Hortic Res. 2022 Jun 27;9:uhac145. doi: 10.1093/hr/uhac145 (PMC9433982; doi:10.1093/hr/uhac145)
Supplement: Web_Material_uhac145 [file web_material_uhac145.zip]

Archive with 4 entries (4 files):
- Supplementary Data S1.xlsx
- Supplementary Data S2.xlsx
- Supplementary Data S3.xlsx
- Supplementary Figures S1 to S6 & Appendix S1.docx
