# Supplementary material for: Nontargeted metabolomics-based multiple machine learning modeling boosts early accurate detection for citrus Huanglongbing
Source: Hortic Res. 2022 Jun 27;9:uhac145. doi: 10.1093/hr/uhac145 (PMC9433982; doi:10.1093/hr/uhac145)
Supplement: Web_Material_uhac145 [file web_material_uhac145.zip › Supplementary Data S1.xlsx]

## Sheet: Sheet1
Data S1. qPCR test results of budwoods used for grafting and leaf samples
(1) Budwoods used for grafting
Sample code	Ct value	Diagnosis result*	Sample code	Ct value	Diagnosis result
SI-1	28.06	infected	SH-1	> 40.00	healthy
SI-2	26.66	infected	SH-2	> 40.00	healthy
SI-3	27.17	infected	SH-3	> 40.00	healthy
SI-4	27.38	infected	SH-4	> 40.00	healthy
SI-5	25.77	infected	SH-5	> 40.00	healthy
SI-6	29.35	infected	SH-6	> 40.00	healthy
(2) Leaf samples
Sugarcane Corporation Company:
Sample code	Ct value	Diagnosis result*	Sample code	Ct value	Diagnosis result
I-1	> 40.00	healthy	H-1	> 40.00	healthy
I-2	> 40.00	healthy	H-2	> 40.00	healthy
I-3	> 40.00	healthy	H-3	> 40.00	healthy
I-4	> 40.00	healthy	H-4	> 40.00	healthy
I-5	> 40.00	healthy	H-5	> 40.00	healthy
I-6	> 40.00	healthy	H-6	> 40.00	healthy
I-7	> 40.00	healthy	H-7	> 40.00	healthy
I-8	> 40.00	healthy	H-8	> 40.00	healthy
I-9	36.58	undetermined	H-9	> 40.00	healthy
I-10	> 40.00	healthy	H-10	> 40.00	healthy
I-11	> 40.00	healthy	H-11	> 40.00	healthy
I-12	> 40.00	healthy	H-12	> 40.00	healthy
T. Vashistha Lab:
Sample code	Ct value	Diagnosis result*	Sample code	Ct value	Diagnosis result
I-1	> 40.00	healthy	H-1	> 40.00	healthy
I-2	> 40.00	healthy	H-2	> 40.00	healthy
I-3	> 40.00	healthy	H-3	> 40.00	healthy
I-4	> 40.00	healthy	H-4	> 40.00	healthy
I-5	> 40.00	healthy	H-5	> 40.00	healthy
I-6	> 40.00	healthy	H-6	> 40.00	healthy
I-7	> 40.00	healthy	H-7	> 40.00	healthy
I-8	> 40.00	healthy	H-8	> 40.00	healthy
I-9	29.86	infected	H-9	> 40.00	healthy
I-10	> 40.00	healthy	H-10	> 40.00	healthy
I-11	> 40.00	healthy	H-11	> 40.00	healthy
I-12	> 40.00	healthy	H-12	> 40.00	healthy
* Ct value ≤ 30, infected; Ct value ≥ 40, healthy; 30 < Ct value < 40, undetermined
