# Supplementary material for: Nontargeted metabolomics-based multiple machine learning modeling boosts early accurate detection for citrus Huanglongbing
Source: Hortic Res. 2022 Jun 27;9:uhac145. doi: 10.1093/hr/uhac145 (PMC9433982; doi:10.1093/hr/uhac145)
Supplement: Web_Material_uhac145 [file web_material_uhac145.zip › Supplementary Data S2.xlsx]

## Sheet: Sheet1
Data S2. All the annotated top-ranked metabolite features with related information
Classifier (rank)	Feature ID	RT [min]	Formula	Exact Molecular Weight	DeltaMass [ppm]	Annoatated Metabolite Name	KEGG ID
GBDT(163)	CN003	0.995	C6H14N4O2	174.111	-2.02	L-Arginine; (S)-2-Amino-5-guanidinovaleric acid; L-Arg	C00062
GBDT(174)	CN004	1.016	C6H9N3O2	155.069	-1.68	L-Histidine; (S)-alpha-Amino-1H-imidazole-4-propionic acid	C00135
GBDT(178)	CN008	1.073	C8H15N3O4	217.106	-1.66	N-Acetyl-L-citrulline	C15532
GBDT(211)	CN011	1.102	C9H13N3O5	243.085	-1.23	Cytidine	C00475
GBDT(188)	CN013	1.154	C8H14N2O6	234.085	-1.44	Tabtoxin biosynthesis intermediate	C20913
GBDT(192)	CN014	1.16	C10H16N2O7	276.096	-0.92	Tabtoxin biosynthesis intermediate 2	C20912
LR-L2(193)|GBDT(159)	CN015	1.183	C6H13NO6	195.074	-2.31	2-Amino-2-deoxy-D-gluconate	C03752
GBDT(085)	CN016	1.19	C4H8N2O3	132.053	-1.9	L-Asparagine; 2-Aminosuccinamic acid	C00152
LR-L2(229)|GBDT(098)	CN018	1.191	C3H7NO3	105.042	-1.56	L-Serine; L-2-Amino-3-hydroxypropionic acid; L-3-Hydroxy-alanine; Serine	C00065
LR-L2(235)|GBDT(132)	CN023	1.204	C11H20N2O6	276.132	-1.21	N6-(L-1,3-Dicarboxypropyl)-L-lysine; Saccharopine; L-Saccharopine; N-[(S)-5-Amino-5-carboxypentyl]-L	C00449
GBDT(103)	CN025	1.208	C4H5NO3	115.027	-1.98	Maleamate; Maleamic acid	C01596
GBDT(107)	CN026	1.209	C5H10N2O3	146.069	-1.99	L-Glutamine; L-2-Aminoglutaramic acid	C00064
GBDT(101)	CN028	1.221	C8H15NO6	221.09	-1.66	N-Acetyl-D-glucosamine; N-Acetylchitosamine; 2-Acetamido-2-deoxy-D-glucose; GlcNAc	C00140
GBDT(113)	CN029	1.223	C4H9NO3	119.058	-1.42	L-Threonine; 2-Amino-3-hydroxybutyric acid	C00188
LR-L2(214)	CN031	1.242	C5H9NO3	131.058	-1.45	5-Aminolevulinate; 5-Amino-4-oxopentanoate; 5-Amino-4-oxovaleric acid	C00430
GBDT(027)	CN040	1.273	C8H13NO6	219.074	-1.48	O-Succinyl-L-homoserine; O4-Succinyl-L-homoserine; O-Succinylhomoserine	C01118
GBDT(239)	CN047	1.305	C6H8O4	144.042	-1.7	2-Methyleneglutarate	C02930
GBDT(061)	CN056	1.332	C7H14N2O3	174.1	-2.41	N-Acetylornithine; N2-Acetyl-L-ornithine	C00437
LR-L2(127)|GBDT(218)	CN057	1.339	C9H18O8	254.1	-0.91	3-beta-D-Galactosyl-sn-glycerol	C05401
LR-L2(177)	CN058	1.348	C7H14O7	210.074	-1.79	Sedoheptulose; D-altro-Heptulose; D-Sedoheptulose; Volemulose	C02076
LR-L2(169)	CN062	1.391	C6H12O7	196.058	-2.48	D-Gluconic acid; D-Gluconate; D-gluco-Hexonic acid	C00257
LR-L2(151)	CN070	1.407	C5H8O5	148.037	-2.38	2-Hydroxyglutarate; alpha-Hydroxyglutarate	C02630
LR-L2(220)	CN071	1.408	C12H24O11	344.131	-1.61	Melibiitol	C05399
LR-L2(186)	CN076	1.419	C7H10O5	174.053	-1.47	2-Oxopimelate; alpha-Ketopimelate; 2-Oxoheptanedionic acid	C16588
LR-L2(044)	CN080	1.437	C6H12O5	164.068	-1.59	L-Rhamnose; 6-Deoxy-L-mannose; L-Mannomethylose; L-Rhamnopyranose	C00507
GBDT(228)	CN089	1.644	C4H8O5	136.037	-2.22	Threonate; L-Threonate; (2R,3S)-2,3,4-Trihydroxybutanoic acid	C01620
GBDT(235)	CN091	1.652	C3H6O4	106.026	-3.97	D-Glycerate; Glycerate; (R)-Glycerate; Glyceric acid	C00258
GBDT(234)	CN093	1.653	C5H10O6	166.047	-2.89	D-Xylonate	C00502
LR-L2(200)|GBDT(229)	CN098	1.673	C7H12O6	192.063	-2.03	Quinate; Quinic acid; Kinic acid; Chinic acid; L-Quinic acid; L-Quinate; (-)-Quinic acid	C00296
GBDT(219)	CN100	1.68	C6H10O8	210.037	-2	D-Galactarate; D-Mucic acid; D-Galactaric acid; Galactaric acid; Galactarate; Mucic acid	C00879
GBDT(225)	CN101	1.68	C7H10O6	190.047	-1.54	2,4-Dihydroxyhept-2-enedioate; 2,4-Dihydroxyhept-2-1,7-dioate; 2,4-Dihydroxyhept-2-enedioic acid	C06201
GBDT(224)	CN102	1.698	C8H12O7	220.058	-1.78	(-)-threo-Iso(homo)2-citrate; (-)-threo-1-Hydroxy-1,2,5-pentanetricarboxylic acid; 1-Hydroxypentane-	C16597
LR-L2(122)|GBDT(220)	CN106	1.719	C5H10O5	150.052	-2.23	D-Xylose; Wood sugar	C00181
GBDT(237)	CN108	1.737	C6H12O6	180.063	-1.93	D-Glucose; Grape sugar; Dextrose; Glucose; D-Glucopyranose	C00031
LR-L2(053)	CN111	1.816	C5H10O5	150.053	-2.03	D-Ribose	C00121
GBDT(033)	CN117	1.924	C7H14O6	194.078	-3.11	D-Bornesitol	C03659
LR-L2(117)	CN119	1.951	C9H11NO3	181.074	-1.68	L-Tyrosine; (S)-3-(p-Hydroxyphenyl)alanine; (S)-2-Amino-3-(p-hydroxyphenyl)propionic acid; Tyrosine	C00082
LR-L2(058)	CN121	1.99	C5H10O4	134.058	-1.98	(R)-2,3-Dihydroxy-3-methylbutanoate; (R)-2,3-Dihydroxy-isovalerate; (R)-2,3-Dihydroxy-isovaleric aci	C04272
LR-L2(163)	CN125	2.009	C3H7NO3	105.042	-1.17	D-Serine	C00740
LR-L2(206)	CN126	2.01	C5H9NO4	147.053	-1.68	L-Glutamate; L-Glutamic acid; L-Glutaminic acid; Glutamate	C00025
LR-L2(048)	CN137	2.081	C7H11NO4	173.069	-1.12	N-Acetyl-L-glutamate 5-semialdehyde; 2-Acetamido-5-oxopentanoate	C01250
LR-L2(082)	CN141	2.117	C6H11NO4	161.069	-1.54	L-2-Aminoadipate; L-alpha-Aminoadipate; L-alpha-Aminoadipic acid; L-2-Aminoadipic acid; L-2-Aminohex	C00956
LR-L2(204)	CN147	2.185	C3H7NO5S	169.004	-0.78	L-Cysteate; L-Cysteic acid; 3-Sulfoalanine; 2-Amino-3-sulfopropionic acid	C00506
LR-L2(112)	CN160	2.384	C5H7NO3	129.042	-1.12	L-beta-Ethynylserine	C22141
LR-L2(168)	CN176	2.592	C6H11NO4	161.069	-1.67	N-Methyl-L-glutamate; N-Methyl-L-glutamic acid	C01046
GBDT(117)	CN196	2.937	C12H22O11	342.116	-0.77	Maltose; Malt sugar; alpha-D-Glucopyranosyl-(1->4)-D-glucopyranose	C00208
GBDT(114)	CN199	2.959	C3H4O2	72.021	-2.03	Acrylic acid	C00511
GBDT(111)	CN201	3.104	C4H4O4	116.011	-1.82	Fumarate; Fumaric acid; trans-Butenedioic acid	C00122
GBDT(109)	CN202	3.107	C5H8O5	148.037	-1.44	2-Dehydro-3-deoxy-L-arabinonate; 2-Dehydro-3-deoxy-L-pentonate	C00684
GBDT(105)	CN204	3.247	C6H9NO4	159.053	-2.16	4-Methylene-L-glutamate	C00651
LR-L2(198)|GBDT(057)	CN206	3.259	C7H11NO5	189.064	-0.67	L-2-Amino-6-oxoheptanedioate; L-2-Amino-6-oxopimelate	C03871
GBDT(134)	CN213	3.391	C6H12O4	148.073	-1.12	(R)-2,3-Dihydroxy-3-methylpentanoate; (R)-2,3-Dihydroxy-3-methylvalerate; (2R,3R)-2,3-Dihydroxy-3-me	C06007
GBDT(133)	CN214	3.418	C3H6O6S	169.988	-0.85	(S)-3-Sulfolactate; (2S)-3-Sulfolactate	C11499
GBDT(124)	CN219	3.48	C4H4O4	116.011	-1.9	Maleic acid; Maleate; cis-Butenedioic acid	C01384
GBDT(123)	CN220	3.518	C7H8O7	204.027	-0.38	Oxaloglutarate	C05533
LR-L2(164)|GBDT(122)	CN221	3.557	C6H12O5	164.068	-1.38	6-Deoxy-L-galactose; L-Fucose	C01019
GBDT(077)	CN225	3.647	C9H11NO2	165.079	-1.87	D-Phenylalanine; D-alpha-Amino-beta-phenylpropionic acid	C02265
LR-L2(165)|GBDT(074)	CN228	3.774	C5H6O5	146.021	-1.37	2-Oxoglutarate; Oxoglutaric acid; 2-Ketoglutaric acid; alpha-Ketoglutaric acid	C00026
GBDT(071)	CN232	3.826	C6H12O4	148.073	-1.18	(R)-Mevalonate; Mevalonic acid; 3,5-Dihydroxy-3-methylvaleric acid	C00418
GBDT(063)	CN240	4.267	C7H8O6	188.032	-1.14	(Z)-But-1-ene-1,2,4-tricarboxylate; Homo-cis-aconitate; cis-Homoaconitate; (Z)-1,2,4-But-1-enetricar	C04002
LR-L2(069)|GBDT(078)	CN242	4.303	C6H6O6	174.016	-2.23	cis-Aconitate; cis-Aconitic acid	C00417
LR-L2(129)|GBDT(089)	CN253	5.036	C5H9NO2	115.063	-1.86	D-Proline	C00148
GBDT(084)	CN258	5.235	C10H17NO6	247.105	-1.5	Linamarin; Phaseolunatin	C01594
GBDT(083)	CN259	5.274	C7H12O5	176.068	-1.56	3-Propylmalate	C02123
GBDT(100)	CN262	5.444	C9H17NO5	219.11	-1.42	Pantothenate; Pantothenic acid; (R)-Pantothenate	C00864
GBDT(193)	CN267	5.603	C11H12N2O2	204.09	-0.9	L-Tryptophan; Tryptophan; (S)-alpha-Amino-beta-(3-indolyl)-propionic acid	C00078
GBDT(191)	CN268	5.672	C7H10O5	174.053	-1.67	2-Oxopimelate; alpha-Ketopimelate; 2-Oxoheptanedionic acid	C16588
LR-L2(136)|GBDT(180)	CN271	5.876	C8H10O6	202.048	-0.78	cis-(Homo)2-aconitate	C20581
GBDT(184)	CN275	6.105	C6H6O6	174.016	-1.8	trans-Aconitate; trans-Aconitic acid	C02341
LR-L2(174)|GBDT(200)	CN282	6.325	C9H11NO6	229.058	-0.74	5-(L-Alanin-3-yl)-2-hydroxy-cis,cis-muconate 6-semialdehyde	C04797
LR-L2(225)|GBDT(208)	CN290	6.924	H2O4S	97.9672	-2.2	Sulfate; Sulfuric acid	C00059
LR-L2(126)|GBDT(154)	CN302	7.432	C14H20O7	300.121	-1.26	Salidroside; p-Hydroxyphenethyl alcohol 1-O-beta-D-glucoside; Tyrosol glucoside	C06046
GBDT(050)	CN311	7.735	C15H22N4O3	306.169	-0.99	Feruloylagmatine	C18325
GBDT(143)	CN313	7.89	C7H12O5	176.068	-1.96	alpha-Isopropylmalate; (2S)-2-Isopropylmalate; (2S)-2-Hydroxy-2-isopropylsuccinic acid; 2-Isopropylm	C02504
GBDT(141)	CN315	8.011	C6H8O7	192.027	-1.62	Isocitrate; Isocitric acid; 1-Hydroxytricarballylic acid; 1-Hydroxypropane-1,2,3-tricarboxylic acid	C00311
LR-L2(049)	CN317	8.111	C13H16O8	300.084	-0.88	4-(beta-D-Glucosyloxy)benzoate	C03993
GBDT(176)	CN320	8.218	C9H10O6	214.048	-0.98	2-Hydroxy-6-oxonona-2,4-diene-1,9-dioate; (2Z,4E)-2-Hydroxy-6-oxonona-2,4-diene-1,9-dioate	C04479
GBDT(173)	CN323	8.393	C6H8O7	192.027	-1.42	5-Dehydro-4-deoxy-D-glucarate; (2R,3S)-2,3-Dihydroxy-5-oxohexanedioate	C00679
LR-L2(023)|GBDT(166)	CN330	8.712	C17H24O10	388.136	-1.51	Secologanin; (-)-Secologanin	C01852
LR-L2(062)	CN335	8.941	C15H18O8	326.1	-0.91	trans-beta-D-Glucosyl-2-hydroxycinnamate	C05158
LR-L2(157)	CN337	9.037	C6H8O7	192.027	-1.58	5-Dehydro-4-deoxy-D-glucarate; (2R,3S)-2,3-Dihydroxy-5-oxohexanedioate	C00679
LR-L2(006)|GBDT(004)	CN339	9.167	C15H26O10	366.152	-1.34	1,2-Diacyl-3-beta-D-galactosyl-sn-glycerol; D-Galactosyldiacylglycerol; 3-beta-D-Galactosyl-1,2-diac	C03692
LR-L2(175)	CN353	9.649	C6H10O8	210.037	-2.03	D-Galactarate; D-Mucic acid; D-Galactaric acid; Galactaric acid; Galactarate; Mucic acid	C00879
GBDT(059)	CN354	9.726	C6H8O7	192.027	-1.49	Citrate; Citric acid; 2-Hydroxy-1,2,3-propanetricarboxylic acid; 2-Hydroxytricarballylic acid	C00158
LR-L2(008)|GBDT(008)	CN372	10.183	C16H18O9	354.095	-0.91	Chlorogenate	C00852
LR-L2(196)	CN388	10.689	C10H10O5	210.053	-1.26	5-Hydroxyferulic acid methyl ester	C05619
LR-L2(210)	CN392	10.787	C7H12O3	144.078	-1.57	7-Oxoheptanoic acid; 7-Ketoheptanoic acid	C16590
LR-L2(131)	CN395	10.826	C16H22O8	342.131	-0.54	Coniferin	C00761
LR-L2(237)	CN398	10.98	C6H8O7	192.027	-1.5	2-Dehydro-3-deoxy-D-glucarate	C03921
LR-L2(192)|GBDT(046)	CN412	11.384	C6H10O8	210.037	-2.05	D-Glucarate; D-Glucaric acid; L-Gularic acid; D-Saccharic acid; D-Glucosaccharic acid; Glucaric acid	C00818
LR-L2(118)	CN433	12.155	C10H18O2	170.13	-1.59	(E)-3,7-Dimethylocta-1,6-diene-3,8-diol	C04433
LR-L2(071)	CN436	12.175	C7H7NO2	137.047	-2.03	Anthranilate; Anthranilic acid; o-Aminobenzoic acid; Vitamin L1; 2-Aminobenzoate	C00108
LR-L2(027)	CN442	12.397	C21H20O11	448.1	-1.27	Astragalin	C12249
GBDT(056)	CN458	12.796	C16H24O9	360.142	-1.01	7-Deoxyloganate	C11636
GBDT(042)	CN463	12.846	C9H11NO2	165.079	-1.93	L-Phenylalanine; (S)-alpha-Amino-beta-phenylpropionic acid	C00079
GBDT(028)	CN464	12.846	C11H13NO3	207.089	-1.64	N-Acetyl-L-phenylalanine	C03519
GBDT(034)	CN469	13.003	C16H22O8	342.131	-1.19	Coniferin	C00761
LR-L2(029)	CN479	13.263	C26H28O14	564.147	-1.33	Apigenin 7-O-[beta-D-apiosyl-(1->2)-beta-D-glucoside]	C04858
LR-L2(091)|GBDT(006)	CN485	13.449	C21H20O10	432.105	-1.39	Vitexin	C01460
LR-L2(063)|GBDT(007)	CN494	13.831	C21H20O10	432.105	-1.4	Apigenin 7-O-beta-D-glucoside	C04608
LR-L2(231)	CN502	14.005	C27H30O16	610.153	-1.18	Rutin; 3-[[6-O-(6-Deoxy-alpha-L-mannopyranosyl)-beta-D-glucopyranosyl]oxy]-2-(3,4-dihydroxyphenyl)-5	C05625
LR-L2(037)	CN505	14.022	C12H20O3	212.141	-1.13	Traumatin	C16309
LR-L2(070)	CN509	14.195	C16H16O7	320.089	-1.23	4-Coumaroylshikimate; trans-5-O-(4-Coumaroyl)shikimate	C02947
LR-L2(075)	CN544	15.481	C10H10O4	194.058	-1.44	Ferulate; Ferulic acid; 4-Hydroxy-3-methoxycinnamic acid; 3-Methoxy-4-hydroxy-trans-cinnamate; 4-Hyd	C01494
LR-L2(132)	CN545	15.481	C15H16O9	340.079	-1.46	Sinapoyl malate	C02887
GBDT(045)	CN635	22.889	C15H10O5	270.053	-1.03	Apigenin; 4',5,7-Trihydroxyflavone; 5,7,4'-Trihydroxyflavone	C01477
LR-L2(078)	CN666	26.297	C18H30O4	310.214	-0.11	9-Hydroxy-12-oxo-10(E),15(Z)-octadecadienoic acid	C21923
GBDT(039)	CN677	27.377	C12H20O3	212.141	-1.16	Traumatin	C16309
GBDT(038)	CP010	0.967	C6H9N3O2	155.069	-0.14	L-Histidine; (S)-alpha-Amino-1H-imidazole-4-propionic acid	C00135
LR-L2(074)	CP017	1.04	C8H9NO	135.068	-0.31	2-Phenylacetamide; alpha-Phenylacetamide	C02505
GBDT(056)	CP029	1.159	C10H16N2O7	276.096	-0.08	Tabtoxin biosynthesis intermediate 2	C20912
LR-L2(065)|GBDT(047)	CP030	1.162	C5H8N2O2	128.058	-0.83	gamma-Amino-gamma-cyanobutanoate; 4-Amino-4-cyanobutanoic acid	C05715
LR-L2(120)	CP038	1.198	C11H20N2O6	276.132	-0.25	N6-(L-1,3-Dicarboxypropyl)-L-lysine; Saccharopine; L-Saccharopine; N-[(S)-5-Amino-5-carboxypentyl]-L	C00449
GBDT(255)	CP053	1.239	C10H16N2O7	276.096	-0.15	Maleamate; Maleamic acid	C01596
GBDT(251)	CP056	1.253	C13H23NO8	321.142	-0.28	Salbostatin	C17698
GBDT(250)	CP057	1.254	C10H18N4O6	290.123	-0.34	N-(L-Arginino)succinate; 2-(Nomega-L-Arginino)succinate; L-Argininosuccinate; L-Argininosuccinic aci	C03406
GBDT(249)	CP058	1.254	C12H14N2O2	218.106	0.04	N-Acetylserotonin; N-Acetyl-5-hydroxytryptamine	C00978
LR-L2(250)|GBDT(248)	CP059	1.256	C8H13NO6	219.074	-0.4	O-Succinyl-L-homoserine; O4-Succinyl-L-homoserine; O-Succinylhomoserine	C01118
GBDT(246)	CP061	1.26	C6H11NO3	145.074	-0.44	4-Acetamidobutanoate; N4-Acetylaminobutanoate	C02946
GBDT(245)	CP062	1.263	C4H7NO4	133.037	-1.15	L-Aspartate; L-Aspartic acid; 2-Aminosuccinic acid; L-Asp	C00049
GBDT(244)	CP063	1.277	C7H13NO3	159.089	-1.08	5-Acetamidopentanoate	C03087
GBDT(243)	CP064	1.282	C7H7NO2	137.048	-0.56	Anthranilate; Anthranilic acid; o-Aminobenzoic acid; Vitamin L1; 2-Aminobenzoate	C00108
GBDT(242)	CP065	1.286	C8H15NO6	221.09	-0.23	N-Acetyl-D-glucosamine; N-Acetylchitosamine; 2-Acetamido-2-deoxy-D-glucose; GlcNAc	C00140
GBDT(240)	CP067	1.297	C4H9NO	87.0684	0.43	N-Ethylacetamide	C21404
GBDT(239)	CP068	1.297	C5H9NO2	115.063	-1.27	L-Proline; 2-Pyrrolidinecarboxylic acid	C00148
GBDT(238)	CP069	1.299	C7H14N2O4	190.095	-1.06	LL-2,6-Diaminoheptanedioate; LL-2,6-Diaminopimelate; LL-2,6-Diaminopimelic acid	C00666
GBDT(235)	CP072	1.315	C6H10O5	162.053	-0.45	(R)-3,3-Dimethylmalate	C01088
GBDT(234)	CP073	1.319	C5H4O2	96.0211	-0.77	Furfural; 2-Furaldehyde	C14279
GBDT(233)	CP074	1.324	C9H18O8	254.1	-0.57	3-beta-D-Galactosyl-sn-glycerol	C05401
LR-L2(098)|GBDT(232)	CP075	1.341	C6H11NO2	129.079	-0.42	L-Pipecolate; Pipecolinic acid; Pipecolic acid; 2-Piperidinecarboxylic acid; (S)-Piperidine-2-carbox	C00408
GBDT(253)	CP076	1.353	C9H16N2O4	216.111	0.02	gamma-Glutamyl-gamma-aminobutyraldehyde	C15700
LR-L2(199)|GBDT(270)	CP088	1.395	C5H11NO2S	149.051	-0.47	L-Methionine; Methionine; L-2-Amino-4methylthiobutyric acid	C00073
LR-L2(159)|GBDT(269)	CP089	1.395	C9H8O3	164.047	-0.54	4-Coumarate; p-Coumaric acid; trans-4-Hydroxycinnamate; trans-p-Hydroxycinnamate; 4-Hydroxycinnamic	C00811
GBDT(268)	CP090	1.396	C9H9NO6	227.043	-0.23	5-(2'-Carboxyethyl)-4,6-dihydroxypicolinate	C05655
LR-L2(177)|GBDT(267)	CP091	1.396	C9H11NO3	181.074	-0.32	L-Tyrosine; (S)-3-(p-Hydroxyphenyl)alanine; (S)-2-Amino-3-(p-hydroxyphenyl)propionic acid; Tyrosine	C00082
LR-L2(048)|GBDT(265)	CP093	1.397	C8H8O	120.057	-0.71	Phenylacetaldehyde; alpha-Tolualdehyde	C00601
GBDT(264)	CP094	1.397	C8H15NO3	173.105	-0.4	Swainsonine	C10173
GBDT(263)	CP095	1.398	C10H17NO3	199.121	-0.6	Ecgonine methyl ester; Methyl ecgonine	C12448
GBDT(262)	CP096	1.398	C4H8N4O4	176.054	-0.8	Allantoate; Allantoic acid	C00499
LR-L2(097)	CP100	1.4	C9H13NO4	199.084	-0.41	L-Anticapsin; Anticapsin	C20941
GBDT(257)|LR-L2(075)	CP101	1.401	C7H12O6	192.063	0	Quinate; Quinic acid; Kinic acid; Chinic acid; L-Quinic acid; L-Quinate; (-)-Quinic acid	C00296
LR-L2(044)	CP105	1.484	C6H13NO2	131.095	-0.99	L-Leucine; 2-Amino-4-methylvaleric acid; (2S)-alpha-2-Amino-4-methylvaleric acid; (2S)-alpha-Leucine	C00123
LR-L2(243)	CP110	1.656	C5H9NO4	147.053	-0.48	L-Glutamate; L-Glutamic acid; L-Glutaminic acid; Glutamate	C00025
LR-L2(267)|GBDT(066)	CP123	1.841	C9H13NO	151.1	-0.91	N-Methyltyramine	C02442
LR-L2(146)	CP131	1.852	C8H13NO4	187.084	-0.43	6-Acetamido-2-oxohexanoate; 2-Oxo-6-acetamidocaproate	C05548
LR-L2(220)	CP149	2.01	C12H16N2O	204.126	-0.2	Psilocin	C08312
LR-L2(167)	CP150	2.023	C12H14N2O2	218.105	-0.16	N-Acetylserotonin; N-Acetyl-5-hydroxytryptamine	C00978
LR-L2(028)	CP156	2.075	C7H11NO4	173.069	-0.23	N-Acetyl-L-glutamate 5-semialdehyde; 2-Acetamido-5-oxopentanoate	C01250
LR-L2(049)	CP161	2.153	C6H11NO4	161.069	-1.07	N-Methyl-L-glutamate; N-Methyl-L-glutamic acid	C01046
LR-L2(214)	CP172	2.374	C5H7NO3	129.043	-0.13	5-Oxoproline; Pidolic acid; Pyroglutamic acid; 5-Pyrrolidone-2-carboxylic acid; Pyroglutamate; 5-Oxo	C01879
LR-L2(261)	CP175	2.408	C8H16N2O3	188.116	-0.43	N6-Acetyl-L-lysine	C02727
LR-L2(081)	CP185	2.724	C11H12N2O3	220.085	0	5-Hydroxy-L-tryptophan; Oxitriptan	C00643
GBDT(061)	CP188	2.883	C6H9NO5	175.048	-0.28	N-Acetyl-L-aspartate; N-Acetyl-L-aspartic acid	C01042
LR-L2(202)	CP191	2.908	C5H5N5O	151.049	-0.47	Guanine; 2-Amino-6-hydroxypurine	C00242
GBDT(040)	CP195	3.265	C6H9NO4	159.053	-0.27	4-Methylene-L-glutamate	C00651
GBDT(191)|LR-L2(060)	CP211	4.422	C14H20N2O3	264.147	0.27	Feruloylputrescine; Subaphyllin	C10497
GBDT(105)	CP218	4.621	C5H6N2O2	126.043	-0.3	Thymine; 5-Methyluracil	C00178
LR-L2(021)|GBDT(103)	CP220	4.798	C13H18N2O2	234.137	0.03	p-Coumaroylputrescine	C18326
GBDT(102)	CP221	5.002	C3H4O4	104.011	-0.53	Malonate; Malonic acid; Propanedioic acid	C00383
LR-L2(265)|GBDT(101)	CP222	5.018	C11H14N2	174.116	-0.64	N-Methyltryptamine; N-Methylindoleethylamine; 1-Methyl-2-(3-indolyl)ethylamine	C06213
GBDT(098)	CP225	5.097	C9H13NO4	199.084	-0.19	L-Anticapsin; Anticapsin	C20941
GBDT(097)	CP226	5.201	C9H13NO7	247.069	0.21	N-Succinyl-L-glutamate; (2S)-2-(3-Carboxypropanoylamino)pentanedioic acid	C05931
GBDT(095)	CP228	5.319	C3H4O4	104.011	-0.52	Hydroxypyruvate; Hydroxypyruvic acid; 3-Hydroxypyruvate; 3-Hydroxypyruvic acid	C00168
GBDT(093)	CP230	5.385	C9H17NO5	219.111	0.09	Pantothenate; Pantothenic acid; (R)-Pantothenate	C00864
GBDT(091)	CP232	5.536	C11H12N2O2	204.09	-0.86	L-Tryptophan; Tryptophan; (S)-alpha-Amino-beta-(3-indolyl)-propionic acid	C00078
GBDT(110)	CP234	5.539	C11H12N2O3	220.085	-0.36	5-Hydroxy-L-tryptophan; Oxitriptan	C00643
GBDT(112)	CP236	5.54	C11H12N2O4	236.08	-0.49	L-Formylkynurenine; N-Formyl-L-kynurenine; N-Formylkynurenine	C02700
GBDT(132)	CP238	5.799	C8H14N2O5S	250.062	-0.09	gamma-L-Glutamyl-L-cysteine; L-gamma-Glutamylcysteine; 5-L-Glutamyl-L-cysteine; gamma-Glutamylcystei	C00669
GBDT(128)	CP242	5.913	C11H15N5O3S	297.09	-0.07	5'-Methylthioadenosine; Methylthioadenosine; S-Methyl-5'-thioadenosine; 5-Methylthioadenosine; 5'-De	C00170
GBDT(125)	CP245	6.006	C8H13NO4	187.084	-0.11	6-Acetamido-2-oxohexanoate; 2-Oxo-6-acetamidocaproate	C05548
GBDT(121)	CP249	6.516	C10H9NO3	191.058	-0.28	5-Hydroxyindoleacetate	C05635
GBDT(117)	CP253	6.838	C13H18N2O4	266.127	0.35	gamma-Glutamyltyramine; gamma-L-Glutamyltyramine	C20926
LR-L2(019)|GBDT(114)	CP256	7.184	C9H9NO5	211.048	-0.09	5-(2'-Formylethyl)-4,6-dihydroxypicolinate	C05654
GBDT(088)	CP258	7.236	C13H20O3	224.141	-0.62	Methyl jasmonate	C11512
GBDT(075)	CP259	7.242	C9H7NO2	161.048	-0.69	4,6-Dihydroxyquinoline; Quinoline-4,6-diol	C05639
LR-L2(057)|GBDT(082)	CP261	7.303	C10H13NO5	227.079	0.15	L-Arogenate; L-Arogenic acid; Pretyrosine	C00826
GBDT(085)	CP263	7.435	C9H8O6	212.032	-0.14	3-(2-Carboxyethenyl)-cis,cis-muconate	C04366
GBDT(068)	CP266	7.659	C15H22N4O3	306.169	-0.04	Feruloylagmatine	C18325
GBDT(083)	CP267	7.68	C15H20O4	264.136	-0.09	Abscisate; Abscisic acid; (+)-Abscisic acid; ABA	C06082
LR-L2(140)|GBDT(081)	CP268	7.712	C16H19NO3	273.137	0.04	Norgalanthamine	C12173
GBDT(080)	CP269	7.926	C11H9NO3	203.058	0.22	Indolepyruvate; Indolepyruvic acid; (Indol-3-yl)pyruvate; Indole-3-pyruvate; 3-(Indol-3-yl)pyruvate	C00331
LR-L2(064)|GBDT(079)	CP270	8.014	C10H14O4	198.089	-0.1	cis-2,3-Dihydroxy-2,3-dihydro-p-cumate; cis-5,6-Dihydroxy-4-isopropylcyclohexa-1,3-dienecarboxylate;	C06579
GBDT(073)	CP275	8.393	C16H18O9	354.095	-0.42	Scopolin	C01527
GBDT(069)	CP279	8.6	C8H7NO3	165.043	-0.11	HBOA	C15769
GBDT(123)	CP280	8.652	C9H8O3	164.047	-0.31	Phenylpyruvate; Phenylpyruvic acid; alpha-Ketohydrocinnamic acid; keto-Phenylpyruvate; 3-Phenyl-2-ox	C00166
GBDT(204)	CP283	8.715	C10H10O4	194.058	-0.65	2,4-Diacetamido-2,4,6-trideoxy-D-mannopyranose; 2,4-Diacetamido-2,4,6-trideoxy-alpha-D-mannopyranose	C19972
GBDT(202)	CP285	8.826	C16H18O9	354.095	-0.19	Chlorogenate	C00852
GBDT(200)	CP289	9.131	C12H11NO3	217.074	0.2	3-Methylindolepyruvate	C05644
GBDT(196)	CP293	9.392	C10H8O4	192.042	-0.2	2-Hydroxychromene-2-carboxylate; 2-Hydroxy-2H-chromene-2-carboxylate	C06204
GBDT(194)	CP294	9.403	C10H10O4	194.058	-0.37	5-Hydroxyconiferaldehyde	C12204
GBDT(193)	CP296	9.501	C9H8O5	196.037	-0.28	3-(3,4-Dihydroxyphenyl)pyruvate; 3,4-Dihydroxyphenylpyruvate	C04045
GBDT(190)	CP299	9.698	C14H16O7	296.089	-0.47	Dehypoxanthine futalosine	C17010
GBDT(208)	CP310	10.139	C10H9NO2	175.063	-0.7	Indole-3-acetate; Indole-3-acetic acid; (Indol-3-yl)acetate; Indoleacetate; Indoleacetic acid; (1H-i	C00954
GBDT(219)	CP321	10.526	C10H12O	148.089	-0.12	Anethole	C10428
LR-L2(056)|GBDT(214)	CP326	10.711	C11H12O5	224.068	-0.17	2-Benzylmalic acid; 2-Benzylmalate	C20653
LR-L2(221)|GBDT(210)	CP330	10.761	C14H21NO	219.162	-0.22	(-)-Sedamine	C10171
LR-L2(192)|GBDT(181)	CP335	10.933	C10H7NO3	189.042	-0.6	N-Acetylisatin	C02172
LR-L2(154)|GBDT(156)	CP336	10.966	C12H10O6	250.048	-0.28	2-Hydroxy-6-oxo-6-(2-hydroxyphenoxy)-hexa-2,4-dienoate	C07734
LR-L2(209)|GBDT(154)	CP338	11.135	C11H13NO3	207.09	-0.18	N-Acetyl-L-phenylalanine	C03519
GBDT(150)	CP342	11.253	C16H18O8	338.1	-0.16	p-Coumaroyl quinic acid	C12208
LR-L2(227)|GBDT(136)	CP346	11.335	C15H12O5	272.068	-0.65	Pinobanksin	C09826
GBDT(137)	CP356	11.874	C11H12O5	224.068	-0.3	3-Benzylmalic acid; 3-Benzylmalate	C20654
GBDT(157)	CP357	11.91	C10H10O4	194.058	-0.53	Ferulate; Ferulic acid; 4-Hydroxy-3-methoxycinnamic acid; 3-Methoxy-4-hydroxy-trans-cinnamate; 4-Hyd	C01494
LR-L2(119)|GBDT(058)	CP360	12.118	C16H12O8	332.053	-0.59	Laricitrin	C12633
LR-L2(070)|GBDT(180)	CP362	12.15	C9H8O2	148.052	-0.54	Pyruvophenone; 1-Phenyl-1,2-propanedione	C17268
LR-L2(077)|GBDT(060)	CP363	12.153	C9H10O3	166.063	-0.55	3-(2-Hydroxyphenyl)propanoate; 2-Hydroxyphenylpropanoate; 3-(2-Hydroxyphenyl)propionic acid; Melilot	C01198
GBDT(179)	CP364	12.218	C10H8O4	192.042	-0.3	trans-o-Hydroxybenzylidenepyruvate; (3E)-4-(2-Hydroxyphenyl)-2-oxobut-3-enoate	C06203
LR-L2(073)|GBDT(176)	CP369	12.378	C21H20O11	448.1	-0.38	Trifolin	C12626
LR-L2(072)|GBDT(021)	CP370	12.387	C11H16O4	212.105	-0.44	7-Deoxyloganetin	C20790
GBDT(172)	CP375	12.473	C27H30O17	626.148	-0.34	Quercetin 3-O-beta-D-glucosyl-(1->2)-beta-D-glucoside	C12668
GBDT(170)	CP376	12.474	C21H20O12	464.095	-0.2	Quercetin 3-O-glucoside; Isoquercitrin; 2-(3,4-Dihidroxyphenyl)-3-(beta-D-glucofuranosyloxy)-5,7-dih	C05623
LR-L2(058)|GBDT(166)	CP381	12.566	C9H8O	132.057	-0.56	Cinnamaldehyde	C00903
LR-L2(207)|GBDT(164)	CP383	12.62	C15H15NO3	257.105	0.04	Norcraugsodine	C21634
GBDT(162)	CP385	12.682	C16H14O6	302.079	-1.16	Hesperetin	C01709
LR-L2(114)|GBDT(161)	CP386	12.754	C14H16O4	248.105	-0.17	3-Dimethylallyl-4-hydroxyphenylpyruvate	C12456
LR-L2(111)	CP399	12.964	C13H20O3	224.141	-0.61	Methyl jasmonate	C11512
GBDT(062)	CP401	12.998	C10H8O4	192.042	-0.29	Scopoletin	C01752
LR-L2(023)|GBDT(013)	CP407	13.221	C27H30O14	578.163	-0.41	Rhoifoloside	C12627
LR-L2(011)	CP408	13.241	C21H20O10	432.105	-0.61	Vitexin	C01460
LR-L2(017)|GBDT(020)	CP409	13.243	C17H12O6	312.063	-2.14	Dihydrodemethylsterigmatocystin; DHDMST	C20444
LR-L2(092)	CP412	13.259	C15H12O6	288.063	-0.58	Dihydrokaempferol; Aromadendrin; (+)-Dihydrokaempferol; (+)-Aromadendrin	C00974
GBDT(002)	CP417	13.434	C21H20O10	432.105	-0.47	Vitexin	C01460
LR-L2(158)	CP425	13.698	C15H10O7	302.042	-0.56	Quercetin; 3,3',4,5,7-Pentahydroxyflavone; 3,5,7,3',4'-Pentahydroxyflavone	C00389
LR-L2(107)	CP428	13.726	C15H10O6	286.047	-2.11	Luteolin; 3',4',5,7-Tetrahydroxyflavone; 5,7,3',4'-Tetrahydroxyflavone	C01514
LR-L2(086)	CP429	13.728	C27H30O15	594.158	-0.56	Vitexin 2''-O-beta-D-glucoside	C04024
LR-L2(163)	CP439	13.984	C21H20O12	464.095	-0.29	Quercetin 3-O-glucoside; Isoquercitrin; 2-(3,4-Dihidroxyphenyl)-3-(beta-D-glucofuranosyloxy)-5,7-dih	C05623
LR-L2(262)	CP440	13.985	C27H30O16	610.153	-0.37	Rutin; 3-[[6-O-(6-Deoxy-alpha-L-mannopyranosyl)-beta-D-glucopyranosyl]oxy]-2-(3,4-dihydroxyphenyl)-5	C05625
LR-L2(004)|GBDT(037)	CP444	14.025	C13H18O4	238.12	-0.3	3-[(3aS,4S,7aS)-7a-Methyl-1,5-dioxo-octahydro-1H-inden-4-yl]propanoate; 9,17-Dioxo-1,2,3,4,10,19-hex	C20199
LR-L2(196)	CP446	14.137	C27H30O14	578.163	-0.21	Vitexin 2''-O-beta-L-rhamnoside	C12628
LR-L2(149)	CP469	14.977	C11H12O5	224.068	-0.16	3-Benzylmalic acid; 3-Benzylmalate	C20654
LR-L2(022)|GBDT(001)	CP490	15.408	C26H28O14	564.148	-0.5	Apigenin 7-O-[beta-D-apiosyl-(1->2)-beta-D-glucoside]	C04858
LR-L2(237)	CP496	15.745	C17H14O8	346.069	-0.68	Syringetin	C11620
GBDT(052)	CP507	15.865	C16H12O7	316.058	-0.79	3-O-Methylquercetin	C04443
GBDT(022)	CP514	16.073	C15H24O2	236.178	-0.45	Capsidiol	C09627
LR-L2(015)	CP516	16.082	C11H12O5	224.068	-0.3	Sinapate; Sinapic acid; 3,5-Dimethoxy-4-hydroxycinnamic acid	C00482
GBDT(031)	CP527	16.497	C17H14O8	346.069	-0.81	Syringetin	C11620
LR-L2(182)	CP530	16.679	C12H14O3	206.094	-0.34	3-Dimethylallyl-4-hydroxybenzoate	C12458
GBDT(065)	CP542	17.051	C12H20O3	212.141	-0.26	Traumatin	C16309
LR-L2(123)|GBDT(015)	CP567	17.908	C15H22O	218.167	-0.38	Solavetivone	C09737
GBDT(054)	CP569	17.992	C16H16O5	288.1	-0.56	Shikonin	C17412
LR-L2(116)	CP581	18.458	C17H14O6	314.079	-0.43	Pinobanksin 3-O-acetate	C16418
LR-L2(242)	CP587	18.639	C15H24O	220.183	-0.47	2-trans,6-trans-Farnesal	C03461
LR-L2(041)	CP596	18.991	C20H36O2	308.271	-0.37	Icosadienoic acid	C16525
LR-L2(046)	CP597	18.992	C20H34O	290.261	-0.55	Geranylgeraniol	C09094
LR-L2(112)	CP605	19.2	C20H34O2	306.256	-0.36	Dihomo-gamma-linolenate; Dihomo-gamma-linolenic acid; (8Z,11Z,14Z)-Icosatrienoic acid; (Z,Z,Z)-8,11,	C03242
LR-L2(258)	CP608	19.259	C12H14O2	190.099	-0.65	3-Dimethylallyl-4-hydroxybenzaldehyde	C12459
GBDT(059)	CP611	19.347	C17H22O4	290.152	-0.35	1-Dehydro-[6]-gingerdione	C17746
LR-L2(110)	CP624	19.768	C20H32O	288.245	-0.64	Plaunotol	C13273
LR-L2(161)	CP645	20.475	C18H16O6	328.095	-0.42	7-Hydroxy-2',4',5'-trimethoxyisoflavone	C16188
LR-L2(251)	CP646	20.523	C12H10O5	234.053	-0.26	2-Hydroxy-6-oxo-6-(2-hydroxyphenyl)-hexa-2,4-dienoate	C07731
GBDT(050)	CP648	20.954	C18H16O6	328.095	-0.22	9-Demethylmunduserone	C16189
LR-L2(127)	CP654	21.421	C10H10O4	194.058	-0.71	Ferulate; Ferulic acid; 4-Hydroxy-3-methoxycinnamic acid; 3-Methoxy-4-hydroxy-trans-cinnamate; 4-Hyd	C01494
GBDT(043)	CP659	21.812	C10H16O	152.12	-0.76	(-)-trans-Carveol	C00964
LR-L2(229)	CP661	22.056	C15H12O5	272.068	-0.28	Naringenin; 4',5,7-Trihydroxyflavanone; (2S)-Naringenin; (-)-(2S)-Naringenin	C00509
LR-L2(130)	CP688	23.232	C18H16O8	360.084	-0.5	Versiconol	C20508
LR-L2(066)	CP695	23.6	C17H14O7	330.074	-0.52	3,7-Di-O-methylquercetin	C01265
GBDT(011)	CP707	24.267	C18H28O2	276.209	-0.04	Stearidonic acid	C16300
LR-L2(055)	CP712	1.753	C18H29NO4	323.21	-0.72	(-)-Jasmonoyl-L-isoleucine;(-)-JA-L-Ile	C18699
GBDT(045)	CP713	24.581	C18H16O6	328.095	-0.2	7-Hydroxy-2',4',5'-trimethoxyisoflavone	C16188
LR-L2(181)	CP718	24.902	C19H18O6	342.11	-0.55	UWM6	C18678
GBDT(034)	CP735	25.715	C17H14O6	314.079	-0.68	Pinobanksin 3-O-acetate	C16418
GBDT(018)	CP737	25.773	C18H30O4	310.214	-0.19	13(S)-HPOT; (9Z,11E,15Z)-(13S)-Hydroperoxyoctadeca-9,11,15-trienoate; (9Z,11E,15Z)-(13S)-13-Hydroper	C04785
LR-L2(176)	CP744	25.972	C18H28O3	292.204	-0.32	12-OPDA; (15Z)-12-Oxophyto-10,15-dienoate; (15Z)-12-Oxophyto-10,15-dienoic acid; 9(S),13(S)-12-Oxo-P	C01226
LR-L2(040)	CP745	26.026	C18H16O7	344.089	-0.77	3,7,4'-Tri-O-methylquercetin	C04444
GBDT(051)	CP759	26.826	C19H18O6	342.11	-1.14	UWM6	C18678
GBDT(029)	CP763	1.753	C18H29NO4	323.21	-1.09	(-)-Jasmonoyl-L-isoleucine;(-)-JA-L-Ile	C18699
GBDT(049)	CP769	27.378	C18H28O3	292.204	-0.15	12-OPDA; (15Z)-12-Oxophyto-10,15-dienoate; (15Z)-12-Oxophyto-10,15-dienoic acid; 9(S),13(S)-12-Oxo-P	C01226
GBDT(035)	CP813	29.724	C20H28O2	300.209	0.11	Retinoate; Retinoic acid; Vitamin A acid; all-trans-Retinoate; Acide retinoique (French) (DSL); Tret	C00777
GBDT(087)	CP816	29.856	C10H18O	154.136	-0.31	Geraniol	C01500
LR-L2(045)	HN018	1.376	C20H34O4	338.246	-0.08	14,15-DHET; (5Z,8Z,11Z)-14,15-Dihydroxyeicosa-5,8,11-trienoic acid; (5Z,8Z,11Z)-14,15-Dihydroxyicosa	C14775
LR-L2(079)	HN023	1.383	C18H30O2	278.225	0.02	(6Z,9Z,12Z)-Octadecatrienoic acid; 6,9,12-Octadecatrienoic acid; gamma-Linolenic acid; Gamolenic aci	C06426
LR-L2(050)|GBDT(082)	HN027	1.392	C16H12O6	300.064	0.7	Kaempferide	C10098
LR-L2(033)|GBDT(080)	HN030	1.419	C18H34O3	298.251	-0.06	18-Hydroxyoleate	C19616
GBDT(079)	HN031	1.422	C18H32O3	296.235	-0.18	13(S)-HODE	C14762
GBDT(012)	HN036	1.429	C18H28O3	292.204	0.72	12-OPDA; (15Z)-12-Oxophyto-10,15-dienoate; (15Z)-12-Oxophyto-10,15-dienoic acid; 9(S),13(S)-12-Oxo-P	C01226
GBDT(013)	HN041	1.583	C10H12O4	196.074	0	2,3-Dihydroxy-p-cumate	C06580
LR-L2(037)	HN042	1.593	C18H32O3	296.235	0.11	13(S)-HODE	C14762
LR-L2(041)	HN057	1.943	C17H22O10	386.122	0.65	1-O-Sinapoyl-beta-D-glucose	C01175
LR-L2(008)	HN066	2.055	C14H20O7	300.121	0.82	Salidroside; p-Hydroxyphenethyl alcohol 1-O-beta-D-glucoside; Tyrosol glucoside	C06046
GBDT(016)	HN067	2.055	C9H16O3	172.11	0.21	9-Oxononanoic acid	C16322
GBDT(076)	HN069	2.161	C3H6O3	90.0317	-0.21	Glycerone; Dihydroxyacetone; 1,3-Dihydroxyacetone; 1,3-Dihydroxy-2-propanone; 1,3-Dihydroxypropan-2-	C00184
GBDT(067)	HN070	2.162	C6H12O6	180.063	-0.04	D-Mannose; Mannose; Seminose; Carubinose; D-Mannopyranose	C00159
GBDT(037)	HN072	2.173	C10H16O3	184.11	-0.26	(3R)-3-Isopropenyl-6-oxoheptanoate	C11405
GBDT(023)	HN073	2.213	C10H18O3	186.126	-0.16	(3R)-6-Hydroxy-3-isopropenyl-heptanoate	C11404
GBDT(040)	HN074	2.22	C7H12O3	144.079	-0.16	7-Oxoheptanoic acid; 7-Ketoheptanoic acid	C16590
GBDT(042)	HN082	2.449	C3H4O3	88.016	-0.12	Pyruvate; Pyruvic acid; 2-Oxopropanoate; 2-Oxopropanoic acid; Pyroracemic acid	C00022
GBDT(039)	HN084	2.462	C8H13NO4	187.084	-0.01	6-Acetamido-2-oxohexanoate; 2-Oxo-6-acetamidocaproate	C05548
GBDT(047)	HN086	2.488	C5H6O5	146.022	0.23	2-Oxoglutarate; Oxoglutaric acid; 2-Ketoglutaric acid; alpha-Ketoglutaric acid	C00026
GBDT(050)	HN087	2.489	C6H8O3	128.047	0.13	2-Hydroxy-cis-hex-2,4-dienoate	C11354
GBDT(068)	HN094	2.616	C5H9O8P	228.004	1.4	(R)-2-(Phosphonomethyl)malate	C21613
LR-L2(036)|GBDT(065)	HN096	2.659	C7H14O7	210.074	-0.04	Sedoheptulose; D-altro-Heptulose; D-Sedoheptulose; Volemulose	C02076
LR-L2(058)|GBDT(051)	HN097	2.67	C27H30O15	594.159	0.51	Scolymoside	C12630
LR-L2(012)|GBDT(061)	HN098	2.681	C15H20O7	312.121	0.6	4-Hydroxycinnamyl alcohol 4-D-glucoside	C05855
LR-L2(004)|GBDT(002)	HN101	2.778	C26H28O14	564.148	0.27	Apigenin 7-O-[beta-D-apiosyl-(1->2)-beta-D-glucoside]	C04858
LR-L2(020)|GBDT(058)	HN102	2.858	C5H5N5O	151.049	-0.1	Guanine; 2-Amino-6-hydroxypurine	C00242
GBDT(055)	HN106	2.935	C6H14O6	182.079	-0.05	Mannitol; D-Mannitol	C00392
LR-L2(073)|GBDT(052)	HN109	3.041	C15H26O10	366.153	0.04	1,2-Diacyl-3-beta-D-galactosyl-sn-glycerol; D-Galactosyldiacylglycerol; 3-beta-D-Galactosyl-1,2-diac	C03692
LR-L2(026)|GBDT(059)	HN111	3.063	C16H22O8	342.132	0.28	Coniferin	C00761
GBDT(064)	HN113	3.271	C5H8O5	148.037	-0.04	2-Dehydro-3-deoxy-L-arabinonate; 2-Dehydro-3-deoxy-L-pentonate	C00684
GBDT(020)	HN114	3.276	C7H12O5	176.068	-0.26	3-Propylmalate	C02123
LR-L2(076)	HN117	3.508	C5H12O5	152.068	-0.07	Xylitol	C00379
LR-L2(066)|GBDT(018)	HN119	3.556	C5H10O4	134.058	-0.19	(R)-2,3-Dihydroxy-3-methylbutanoate; (R)-2,3-Dihydroxy-isovalerate; (R)-2,3-Dihydroxy-isovaleric aci	C04272
GBDT(024)	HN124	3.602	C3H4O2	72.0211	-0.39	Acrylic acid	C00511
GBDT(075)	HN125	3.607	C6H10O5	162.053	-0.04	gamma-Glutamyl-beta-cyanoalanine	C05711
GBDT(008)	HN127	3.607	C6H8O4	144.042	-0.24	2-Methyleneglutarate	C02930
GBDT(030)	HN128	3.607	C5H8O4	132.042	0.09	Glutarate; Glutaric acid; Pentanedioic acid; 1,3-Propanedicarboxylic acid	C00489
GBDT(026)	HN131	3.617	C6H8O7	192.027	0.04	Citrate; Citric acid; 2-Hydroxy-1,2,3-propanetricarboxylic acid; 2-Hydroxytricarballylic acid	C00158
GBDT(006)	HN139	3.828	C6H12O4	148.074	0.21	(R)-Mevalonate; Mevalonic acid; 3,5-Dihydroxy-3-methylvaleric acid	C00418
GBDT(009)	HN144	3.934	C7H10O7	206.043	-0.23	(R)-2-Hydroxybutane-1,2,4-tricarboxylate; Homocitrate; Homocitric acid; 3-Hydroxy-3-carboxyadipic ac	C01251
LR-L2(074)	HN154	4.159	C7H8O5	172.037	0.05	2-Hydroxyhepta-2,4-dienedioate; 2-Hydroxyhepta-2,4-diene-1,7-dioate	C05600
LR-L2(024)	HN161	4.272	C7H11NO5	189.064	0.07	N-Acetyl-L-glutamate; N-Acetyl-L-glutamic acid	C00624
GBDT(034)	HN164	4.297	C6H12O6	180.063	-0.04	D-Glucose; Grape sugar; Dextrose; Glucose; D-Glucopyranose	C00031
LR-L2(071)	HN166	4.358	C6H13NO2	131.095	-0.48	L-Leucine; 2-Amino-4-methylvaleric acid; (2S)-alpha-2-Amino-4-methylvaleric acid; (2S)-alpha-Leucine	C00123
LR-L2(082)	HN172	4.437	C6H11NO5	177.064	-0.14	4-Hydroxy-4-methylglutamate	C06034
LR-L2(015)	HN177	4.755	C6H11NO2	129.079	0.1	L-Pipecolate; Pipecolinic acid; Pipecolic acid; 2-Piperidinecarboxylic acid; (S)-Piperidine-2-carbox	C00408
LR-L2(010)	HN178	4.775	C5H10O5	150.053	-0.73	D-Ribose	C00121
LR-L2(017)	HN193	5.681	C5H10O5	150.053	-0.56	L-Lyxose	C01508
GBDT(025)	HN203	6.461	C6H12O7	196.058	-0.24	D-Gluconic acid; D-Gluconate; D-gluco-Hexonic acid	C00257
LR-L2(044)	HN204	6.478	C11H13NO3	207.09	-0.12	N-Acetyl-L-phenylalanine	C03519
LR-L2(034)	HN207	6.949	C9H16O5S	236.072	0.42	2-(4'-Methylthio)butylmalic acid	C17218
LR-L2(052)	HN210	7.109	C16H23N5O6	381.164	-3.23	O-beta-D-Glucosylzeatin	C03423
GBDT(004)	HN211	7.114	C3H7NO2	89.0477	0.05	L-Alanine; L-2-Aminopropionic acid; L-alpha-Alanine	C00041
LR-L2(057)	HN214	7.458	C5H10N2O3	146.069	-0.08	L-Glutamine; L-2-Aminoglutaramic acid	C00064
LR-L2(014)|GBDT(010)	HN216	7.536	C6H10O7	194.043	-0.2	D-Glucuronate; Glucuronic acid; Glucuronate	C00191
LR-L2(027)	HN218	7.584	C6H6O6	174.016	-0.52	cis-Aconitate; cis-Aconitic acid	C00417
LR-L2(051)	HN219	7.617	C4H9NO3	119.058	0.28	L-Threonine; 2-Amino-3-hydroxybutyric acid	C00188
LR-L2(083)|GBDT(029)	HN221	7.714	C3H6O6S	169.989	0	(S)-3-Sulfolactate; (2S)-3-Sulfolactate	C11499
LR-L2(072)	HN222	7.774	C6H12O7	196.058	-0.15	D-Gluconic acid; D-Gluconate; D-gluco-Hexonic acid	C00257
LR-L2(075)	HN225	7.915	C3H7NO3	105.043	0.11	L-Serine; L-2-Amino-3-hydroxypropionic acid; L-3-Hydroxy-alanine; Serine	C00065
LR-L2(031)	HN231	8.255	C8H10O6	202.048	0.02	cis-(Homo)2-aconitate	C20581
LR-L2(056)	HN234	8.485	C6H11NO4	161.069	-0.16	L-2-Aminoadipate; L-alpha-Aminoadipate; L-alpha-Aminoadipic acid; L-2-Aminoadipic acid; L-2-Aminohex	C00956
LR-L2(069)	HN236	8.584	C5H9NO3	131.058	-0.48	5-Aminolevulinate; 5-Amino-4-oxopentanoate; 5-Amino-4-oxovaleric acid	C00430
LR-L2(060)	HN245	9.084	C4H6O4	118.027	-0.08	Succinate; Succinic acid; Butanedionic acid; Ethylenesuccinic acid	C00042
LR-L2(064)	HN246	9.085	C3H6O2	74.0367	-0.65	Propanoate; Propionate; Propanoic acid; Propionic acid	C00163
LR-L2(103)	HP005	1.257	C29H46O3	442.344	-0.65	3beta-Hydroxyergosta-7,24(24(1))-dien-4alpha-carboxylate	C22119
LR-L2(032)|GBDT(007)	HP016	1.324	C15H22O	218.167	-1.44	4alpha-Methylzymosterol-4-carboxylate; 4alpha-Carboxy-4beta-methyl-5alpha-cholesta-8,24-dien-3beta-o	C15808
GBDT(024)	HP027	1.361	C15H20O4	264.136	-1.02	Abscisate; Abscisic acid; (+)-Abscisic acid; ABA	C06082
LR-L2(055)|GBDT(135)	HP036	1.393	C17H14O7	330.073	-1.41	Aflatoxin G2	C16754
GBDT(136)	HP037	1.404	C7H8O	108.057	-1.41	Benzyl alcohol; alpha-Hydroxytoluene; Benzenemethanol; Phenylmethanol; Phenylcarbinol; Hydroxymethyl	C00556
LR-L2(047)|GBDT(139)	HP040	1.41	C10H14O	150.104	-1.21	(-)-Carvone	C01767
GBDT(140)	HP041	1.419	C18H30O2	278.224	-0.86	(6Z,9Z,12Z)-Octadecatrienoic acid; 6,9,12-Octadecatrienoic acid; gamma-Linolenic acid; Gamolenic aci	C06426
GBDT(003)	HP042	1.421	C18H30O3	294.219	-1.12	8-[(1R,2R)-3-Oxo-2-{(Z)-pent-2-enyl}cyclopentyl]octanoate; OPC-8:0	C04780
GBDT(130)	HP044	1.426	C12H18O3	210.125	-1.27	(-)-Jasmonic acid; Jasmonic acid; {(1R,2R)-3-Oxo-2-[(Z)pent-2-enyl]cyclopent-2-enyl}acetic acid; Jas	C08491
GBDT(142)	HP045	1.426	C18H28O2	276.209	-1.29	Stearidonic acid	C16300
GBDT(012)	HP046	1.427	C9H10O	134.073	-1.41	Isochavicol	C20464
GBDT(147)	HP050	1.435	C10H14O2	166.099	-1.19	Perillic acid	C11924
GBDT(149)	HP052	1.436	C18H28O3	292.203	-1.23	10-OPDA	C16325
GBDT(151)	HP054	1.442	C13H18O4	238.12	-1.12	3-[(3aS,4S,7aS)-7a-Methyl-1,5-dioxo-octahydro-1H-inden-4-yl]propanoate; 9,17-Dioxo-1,2,3,4,10,19-hex	C20199
LR-L2(030)|GBDT(005)	HP062	1.489	C15H24O2	236.177	-1.25	Capsidiol	C09627
LR-L2(132)	HP064	1.504	C28H34O15	610.189	-1.55	Neohesperidin	C09806
LR-L2(090)	HP067	1.57	C20H20O7	372.12	-1.64	(1'S)-Averantin; 1,3,6,8-Tetrahydroxy-[(1S)-2-hydroxyhexyl]-9,10-anthraquinone	C20499
LR-L2(012)	HP068	1.585	C18H16O7	344.089	-1.33	3,7,4'-Tri-O-methylquercetin	C04444
LR-L2(029)	HP069	1.605	C17H14O7	330.073	-1.39	3,7-Di-O-methylquercetin	C01265
LR-L2(088)	HP071	1.625	C17H14O6	314.079	-1.48	Pinobanksin 3-O-acetate	C16418
GBDT(049)	HP076	1.691	C6H13NO3	147.089	-1.28	N-Hydroxy-L-isoleucine	C20310
LR-L2(068)	HP077	1.753	C18H29NO4	323.21	-1.73	(-)-Jasmonoyl-L-isoleucine;(-)-JA-L-Ile	C18699
LR-L2(025)	HP078	1.773	C8H9NO4	183.053	-1.02	4-Pyridoxate; 4-Pyridoxic acid	C00847
GBDT(018)	HP087	1.855	C17H26O4	294.183	-0.78	6-Gingerol	C10462
LR-L2(136)	HP094	1.869	C9H8O	132.057	-0.9	Cinnamaldehyde	C00903
GBDT(020)	HP100	1.9	C12H23N3O4	273.169	-1.07	(2R,3R)-3-Methylglutamyl-5-semialdehyde-N6-lysine	C20279
LR-L2(015)|GBDT(006)	HP103	1.945	C15H22O	218.167	-1.08	Solavetivone	C09737
LR-L2(116)	HP104	1.945	C15H10O5	270.052	-3.47	Apigenin; 4',5,7-Trihydroxyflavone; 5,7,4'-Trihydroxyflavone	C01477
LR-L2(110)	HP105	1.949	C10H14O2	166.099	-1.19	Perillic acid	C11924
LR-L2(140)|GBDT(016)	HP112	1.973	C7H6O3	138.032	-1.34	Salicylic acid	C00805
LR-L2(079)	HP114	1.98	C8H9NO3	167.058	-1.55	3-Methoxyanthranilate	C05831
LR-L2(052)	HP119	1.999	C7H6O	106.042	-2.43	Benzaldehyde; Benzoic aldehyde	C00261
LR-L2(105)|GBDT(129)	HP122	2.023	C4H9NO3	119.058	-1.33	L-Threonine; 2-Amino-3-hydroxybutyric acid	C00188
GBDT(067)	HP125	2.062	C5H6N2O	110.048	-1.22	Imidazole-4-acetaldehyde; Imidazole acetaldehyde	C05130
LR-L2(122)|GBDT(070)	HP127	2.072	C7H14N2O3	174.1	-0.73	N-Acetylornithine; N2-Acetyl-L-ornithine	C00437
LR-L2(097)|GBDT(073)	HP129	2.086	C14H21NO	219.162	-0.98	(-)-Sedamine	C10171
LR-L2(009)|GBDT(002)	HP132	2.104	C21H20O10	432.105	-1.18	Vitexin	C01460
GBDT(079)	HP134	2.117	C16H12O6	300.063	-2.94	Chrysoeriol	C04293
GBDT(080)	HP135	2.123	C27H30O14	578.163	-0.99	Rhoifoloside	C12627
GBDT(083)	HP138	2.162	C5H10N2O3	146.069	-1.25	L-Glutamine; L-2-Aminoglutaramic acid	C00064
GBDT(065)	HP140	2.177	C6H9N3O	139.074	-1.34	4-Amino-5-hydroxymethyl-2-methylpyrimidine; Toxopyrimidine; 4-Amino-2-methyl-5-pyrimidinemethanol; H	C01279
GBDT(061)	HP141	2.181	C10H13N5O3	251.101	-1.35	Deoxyadenosine; 2'-Deoxyadenosine	C00559
GBDT(058)	HP142	2.186	C8H16N2O4	204.111	-1.03	N6-Acetyl-N6-hydroxy-L-lysine; N6-Acetyl-N6-hydroxylysine	C03955
LR-L2(124)|GBDT(063)	HP143	2.188	C16H19NO3	273.136	-1.47	Norgalanthamine	C12173
GBDT(052)	HP144	2.194	C8H9NO2	151.063	-1.29	N-Methylanthranilate	C03005
GBDT(051)	HP145	2.215	C8H11NO3	169.074	-1.65	Pyridoxine; Pyridoxol	C00314
GBDT(014)	HP146	2.23	C16H24O10	376.138	2.17	Loganate	C01512
GBDT(086)	HP149	2.248	C7H13NO5	191.079	-1.58	2-Amino-5-epi-valiolone	C21247
LR-L2(008)|GBDT(111)	HP152	2.264	C5H5N5	135.054	-1.25	Adenine; 6-Aminopurine	C00147
LR-L2(101)|GBDT(034)	HP153	2.296	C10H20O2	172.146	-1.4	Decanoic acid; Decanoate; Decylic acid; n-Capric acid	C01571
GBDT(115)	HP155	2.321	C12H20O3	212.141	-1.1	Traumatin	C16309
GBDT(116)	HP156	2.333	C12H13NO2	203.094	-0.97	indole-3-butyric acid (IBA)	C11284
GBDT(117)	HP158	2.343	C10H13N5O4	267.096	-2.16	Deoxyguanosine; 2'-Deoxyguanosine	C00212
GBDT(118)	HP160	2.428	C16H12O7	316.058	-1.88	3-O-Methylquercetin	C04443
LR-L2(125)|GBDT(120)	HP161	2.431	C10H16O	152.12	-1.39	(+)-Camphor	C00808
LR-L2(003)|GBDT(109)	HP168	2.49	C6H6O5	158.021	-1.59	2-Maleylacetate; 4-Oxohex-2-enedioate; Maleylacetate	C02222
LR-L2(091)|GBDT(108)	HP169	2.523	C10H18O2	170.13	-1.54	6-endo-Hydroxycineole	C03092
GBDT(094)	HP176	2.649	C27H30O15	594.158	-1.12	Vitexin 2''-O-beta-D-glucoside	C04024
LR-L2(020)|GBDT(004)	HP177	2.675	C15H22O	218.167	-1.13	Pentalen-13-al	C19939
GBDT(097)	HP178	2.701	C10H15NO	165.115	-1.24	Ephedrine; (-)-(1R,2S)-Ephedrine; (1R,2S)-1-Phenyl-1-hydroxy-2-methylaminopropane; (-)-Ephedrine; L-	C01575
GBDT(100)	HP181	2.72	C9H11NO	149.084	-2.08	D-Cathinone; Cathinone	C08301
LR-L2(151)GBDT(102)	HP182	2.741	C10H13N	147.105	-1.67	Actinidine	C09910
LR-L2(002)GBDT(001)	HP183	2.757	C26H28O14	564.147	-1.25	Apigenin 7-O-[beta-D-apiosyl-(1->2)-beta-D-glucoside]	C04858
GBDT(104)	HP184	2.796	C4H5N3O	111.043	-1.73	Cytosine	C00380
GBDT(113)	HP187	2.85	C10H8O4	192.042	-2.13	Scopoletin	C01752
LR-L2(021)GBDT(103)	HP189	2.869	C5H5N5O	151.049	-1.66	Guanine; 2-Amino-6-hydroxypurine	C00242
LR-L2(062)|GBDT(125)	HP195	2.983	C12H16N2O	204.126	-1.45	Psilocin	C08312
LR-L2(066)|GBDT(123)	HP196	2.984	C10H9NO	159.068	-1.7	Indole-3-acetaldehyde; 2-(Indol-3-yl)acetaldehyde; Indoleacetaldehyde	C00637
LR-L2(064)|GBDT(087)	HP198	2.99	C10H13NO	163.099	-1.68	(R)-2-Methylimino-1-phenylpropan-1-ol	C04351
GBDT(066)	HP200	3.007	C12H14N2O2	218.105	-1.07	N-Acetylserotonin; N-Acetyl-5-hydroxytryptamine	C00978
GBDT(050)	HP201	3.021	C15H26O10	366.152	-1.38	1,2-Diacyl-3-beta-D-galactosyl-sn-glycerol; D-Galactosyldiacylglycerol; 3-beta-D-Galactosyl-1,2-diac	C03692
GBDT(060)	HP202	3.035	C9H11NO2	165.079	-1.83	L-Phenylalanine; (S)-alpha-Amino-beta-phenylpropionic acid	C00079
GBDT(054)	HP204	3.06	C5H7N3O	125.059	-1.4	5-Methylcytosine	C02376
GBDT(055)	HP205	3.065	C9H15NO3	185.105	-1.53	Ecgonine	C10858
GBDT(062)	HP208	3.128	C8H12N2O4	200.079	-1.79	Dihydroclavaminic acid; Dihydroclavaminate	C06659
GBDT(076)	HP211	3.165	C10H17NO3	199.121	-1.42	Ecgonine methyl ester; Methyl ecgonine	C12448
LR-L2(099)|GBDT(074)	HP212	3.165	C8H8O	120.057	-1.76	4-Hydroxystyrene	C05627
LR-L2(083)|GBDT(072)	HP213	3.168	C9H13NO	151.099	-1.83	N-Methyltyramine	C02442
GBDT(071)	HP214	3.203	C17H14O8	346.068	-2.08	Syringetin	C11620
GBDT(069)	HP215	3.214	C11H13NO3	207.089	-1.41	N-Acetyl-L-phenylalanine	C03519
LR-L2(148)	HP218	3.262	C9H13N3O5	243.085	-1.55	Cytidine	C00475
LR-L2(048)	HP219	3.283	C13H20O3	224.141	-1.36	Methyl jasmonate	C11512
LR-L2(135)|GBDT(015)	HP220	3.284	C15H22N4O3	306.169	-1.7	Feruloylagmatine	C18325
LR-L2(023)	HP230	3.449	C9H15NO3	185.105	-1.29	Ecgonine	C10858
LR-L2(010)|GBDT(019)	HP231	3.46	C8H8O	120.057	-1.81	Phenylacetaldehyde; alpha-Tolualdehyde	C00601
LR-L2(126)	HP234	3.465	C11H14N2O	190.11	-2.08	5-Methoxytryptamine	C05659
LR-L2(014)	HP235	3.469	C8H11NO	137.084	-1.58	Tyramine; 2-(p-Hydroxyphenyl)ethylamine	C00483
GBDT(047)	HP239	3.496	C11H19NO6	261.121	-1.27	Lotaustralin	C08334
LR-L2(133)	HP242	3.557	C11H12N2O4	236.079	-1.77	L-Formylkynurenine; N-Formyl-L-kynurenine; N-Formylkynurenine	C02700
LR-L2(142)	HP260	3.953	C6H13NO2	131.094	-1.61	L-Leucine; 2-Amino-4-methylvaleric acid; (2S)-alpha-2-Amino-4-methylvaleric acid; (2S)-alpha-Leucine	C00123
LR-L2(139)	HP262	4.016	C10H16O	152.12	-1.58	(-)-trans-Isopiperitenol	C01123
LR-L2(077)	HP263	4.039	C8H15NO3	173.105	-1.88	Swainsonine	C10173
LR-L2(063)	HP268	4.201	C8H11NO2	153.079	-1.14	Dopamine; 4-(2-Aminoethyl)-1,2-benzenediol; 4-(2-Aminoethyl)benzene-1,2-diol; 3,4-Dihydroxyphenethyl	C03758
GBDT(045)	HP270	4.216	C9H17NO5	219.11	-1.17	Pantothenate; Pantothenic acid; (R)-Pantothenate	C00864
LR-L2(061)	HP271	4.231	C8H9NO	135.068	-0.95	2-Phenylacetamide; alpha-Phenylacetamide	C02505
LR-L2(031)	HP274	4.247	C10H13NO2	179.094	-1.01	L-Homophenylalanine	C17235
LR-L2(149)|GBDT(026)	HP275	4.266	C9H16N2O4	216.111	-0.62	gamma-Glutamyl-gamma-aminobutyraldehyde	C15700
LR-L2(074)|GBDT(046)	HP277	4.283	C5H11N	85.089	-1.57	Piperidine	C01746
GBDT(042)	HP279	4.326	C10H14N2O4	226.095	-2.47	Porphobilinogen	C00931
LR-L2(130)	HP283	4.371	C9H8O2	148.052	-0.49	4-Hydroxycinnamyl aldehyde; p-Coumaraldehyde	C05608
LR-L2(118)	HP287	4.426	C9H13NO4	199.084	-1.13	L-Anticapsin; Anticapsin	C20941
GBDT(008)	HP293	4.579	C17H22O4	290.151	-1.2	1-Dehydro-[6]-gingerdione	C17746
LR-L2(017)	HP297	4.749	C6H11NO2	129.079	-1.39	L-Pipecolate; Pipecolinic acid; Pipecolic acid; 2-Piperidinecarboxylic acid; (S)-Piperidine-2-carbox	C00408
GBDT(029)	HP298	4.883	C9H8O3	164.047	-1.66	4-Coumarate; p-Coumaric acid; trans-4-Hydroxycinnamate; trans-p-Hydroxycinnamate; 4-Hydroxycinnamic	C00811
GBDT(033)	HP302	5.271	C9H13NO2	167.094	-1.76	3-Methoxytyramine	C05587
LR-L2(050)	HP304	5.298	C5H11NO2	117.079	-1.51	L-Valine; 2-Amino-3-methylbutyric acid	C00183
GBDT(025)	HP305	5.451	C7H7NO2	137.048	-0.99	Anthranilate; Anthranilic acid; o-Aminobenzoic acid; Vitamin L1; 2-Aminobenzoate	C00108
LR-L2(089)	HP306	5.499	C6H11NO2	129.079	-1.36	N4-Acetylaminobutanal; 4-Acetamidobutanal	C05936
GBDT(037)	HP317	6.313	C4H4O2	84.0211	-0.91	3-Butynoate; But-3-ynoate	C06144
GBDT(030)	HP320	6.316	C5H9NO2	115.063	-1.73	D-Proline	C00763
GBDT(031)	HP323	6.391	C11H21N3O5	275.148	-0.66	2-Acetamido-4-(D-alanylamino)-2,4,6-trideoxy-D-mannopyranose	C22249
LR-L2(102)	HP327	6.628	C6H10N2O2	142.074	-0.29	Ectoine; L-Ectoine; (4S)-2-Methyl-1,4,5,6-tetrahydropyrimidine-4-carboxylate	C06231
LR-L2(038)	HP329	6.672	C6H9NO4	159.053	-0.72	4-Methylene-L-glutamate	C00651
LR-L2(131)	HP331	6.69	C8H6O3	150.031	-1.42	alpha-Oxo-benzeneacetic acid; Benzoylformate; Benzoylformic acid; Phenylglyoxylic acid; Phenylglyoxy	C02137
LR-L2(065)	HP336	6.775	C6H13NO4	163.084	-0.37	2-Deoxy-scyllo-inosamine	C17580
LR-L2(059)	HP341	6.915	C6H11NO	113.084	-0.39	epsilon-Caprolactam	C06593
LR-L2(060)	HP342	6.915	C6H14N2O	130.111	-0.77	N-Acetylputrescine	C02714
LR-L2(019)	HP343	6.923	C17H17N5O2	323.139	2.94	Histidyltryptophyldiketopiperazine	C22162
LR-L2(046)	HP345	6.977	C9H17NO5	219.111	-0.42	Pantothenate; Pantothenic acid; (R)-Pantothenate	C00864
LR-L2(013)	HP346	6.98	C9H15NO4	201.1	-0.48	L-Dihydroanticapsin	C20940
LR-L2(018)	HP366	7.628	C5H11NO3	133.074	-0.99	N-Hydroxy-L-valine	C20313
LR-L2(067)	HP368	7.689	C5H8N2O2	128.058	-1.01	gamma-Amino-gamma-cyanobutanoate; 4-Amino-4-cyanobutanoic acid	C05715
LR-L2(078)	HP381	7.912	C5H8N2O2	128.058	-1.41	(R)-5,6-Dihydrothymine; (5R)-Dihydrothymine	C21028
LR-L2(143)	HP384	7.978	C7H11NO4	173.069	-0.96	N-Acetyl-L-glutamate 5-semialdehyde; 2-Acetamido-5-oxopentanoate	C01250
LR-L2(111)	HP388	8.014	C13H23NO8	321.142	-0.86	Salbostatin	C17698
LR-L2(123)	HP389	8.042	C8H13NO4	187.084	-1.06	6-Acetamido-2-oxohexanoate; 2-Oxo-6-acetamidocaproate	C05548
GBDT(040)	HP391	8.122	C8H16N2O4	204.111	-0.66	5alpha-Cholest-8-en-3beta-ol; Zymostenol; Cholestenol	C03845
LR-L2(033)	HP400	8.299	C5H11NO3S	165.046	-1.33	L-Methionine S-oxide	C02989
GBDT(028)	HP404	8.34	C13H23NO8	321.142	-0.84	Salbostatin	C17698
LR-L2(069)	HP421	8.918	C7H9NO5	187.048	-1.04	2-(Acetamidomethylene)succinate	C01215
LR-L2(058)	HP427	9.065	C6H13NO6	195.074	-0.93	2-Amino-2-deoxy-D-gluconate	C03752
LR-L2(028)	HP439	9.891	C10H17NO6	247.105	-0.77	Linamarin; Phaseolunatin	C01594
LR-L2(117)	HP442	10.161	C9H14N2O5	230.09	-0.63	N1-Acetyl-tabtoxinine-beta-lactam	C20921
LR-L2(054)	HP444	10.563	C11H20N2O6	276.132	-0.96	N6-(L-1,3-Dicarboxypropyl)-L-lysine; Saccharopine; L-Saccharopine; N-[(S)-5-Amino-5-carboxypentyl]-L	C00449
LR-L2(098)	HP446	10.928	C9H19N5O3	245.149	-0.88	beta-Alanyl-L-arginine	C05340
