# Supplementary material for: Nontargeted metabolomics-based multiple machine learning modeling boosts early accurate detection for citrus Huanglongbing
Source: Hortic Res. 2022 Jun 27;9:uhac145. doi: 10.1093/hr/uhac145 (PMC9433982; doi:10.1093/hr/uhac145)
Supplement: Web_Material_uhac145 [file web_material_uhac145.zip › Supplementary Data S3.xlsx]

## Sheet: Sheet1
Data S3. Up-regulated or down-regulated changes of differential metabolites in enriched pathways
Compound ID	Annoatated name	Fold change (infected/healthy)	Change	Pathway ID	Pathway name	Pathway class
C00022	Pyruvate	0.47	Down-regulated	cit01230	Biosynthesis of amino acids	Amino acid metabolism (Global and overview)
C00025	L-Glutamate	1.551	Up-regulated
C00026	2-Oxoglutarate	2.671	Up-regulated
C00041	L-Alanine	0.78	Down-regulated
C00042	Succinate	2.039	Up-regulated
C00049	L-Aspartate	0.44	Down-regulated
C00062	L-Arginine	1.887	Up-regulated
C00064	L-Glutamine	1.089	Up-regulated
C00065	L-Serine	1.145	Up-regulated
C00073	L-Methionine	1.25	Up-regulated
C00078	L-Tryptophan	1.379	Up-regulated
C00079	L-Phenylalanine	0.92	Down-regulated
C00082	L-Tyrosine	1.042	Up-regulated
C00108	Anthranilate	2.55	Up-regulated
C00122	Fumarate	1.41	Up-regulated
C00123	L-Leucine	1.081	Up-regulated
C00135	L-Histidine	1.061	Up-regulated
C00147	Adenine	1.348	Up-regulated
C00148	D-Proline	2.218	Up-regulated
C00152	L-Asparagine	1.3	Up-regulated
C00158	Citrate	1.254	Up-regulated
C00166	Phenylpyruvate	0.91	Down-regulated
C00183	L-Valine	1.304	Up-regulated
C00188	L-Threonine	1.408	Up-regulated
C00311	Isocitrate	1.255	Up-regulated
C00417	cis-Aconitate	2.403	Up-regulated
C00437	N-Acetylornithine	1.211	Up-regulated
C00449	N6-(L-1,3-Dicarboxypropyl)-L-lysine	2.584	Up-regulated
C00506	L-Cysteate	1.322	Up-regulated
C00624	N-Acetyl-L-glutamate	1.392	Up-regulated
C00666	LL-2,6-Diaminoheptanedioate	1.18	Up-regulated
C00740	D-Serine	1.279	Up-regulated
C00826	L-Arogenate	2.496	Up-regulated
C00956	L-2-Aminoadipate	1.668	Up-regulated
C01118	O-Succinyl-L-homoserine	1.092	Up-regulated
C01250	N-Acetyl-L-glutamate 5-semialdehyde	1.8	Up-regulated
C01251	(R)-2-Hydroxybutane-1,2,4-tricarboxylate	1.32	Up-regulated
C02504	alpha-Isopropylmalate	1.47	Up-regulated
C02630	2-Hydroxyglutarate	1.318	Up-regulated
C03406	N-(L-Arginino)succinate	1.75	Up-regulated
C03871	L-2-Amino-6-oxoheptanedioate	1.392	Up-regulated
C04002	(Z)-But-1-ene-1,2,4-tricarboxylate	1.302	Up-regulated
C04272	(R)-2,3-Dihydroxy-3-methylbutanoate	1.493	Up-regulated
C06007	(R)-2,3-Dihydroxy-3-methylpentanoate	1.18	Up-regulated
C06231	Ectoine	1.178	Up-regulated
C15532	N-Acetyl-L-citrulline	1.073	Up-regulated
C00022	Pyruvate	0.47	Down-regulated	cit00220	Arginine biosynthesis	Amino acid metabolism
C00025	L-Glutamate	1.551	Up-regulated
C00026	2-Oxoglutarate	2.671	Up-regulated
C00041	L-Alanine	0.78	Down-regulated
C00049	L-Aspartate	0.44	Down-regulated
C00062	L-Arginine	1.887	Up-regulated
C00064	L-Glutamine	1.762	Up-regulated
C00079	L-Phenylalanine	0.92	Down-regulated
C00082	L-Tyrosine	1.042	Up-regulated
C00122	Fumarate	1.41	Up-regulated
C00166	Phenylpyruvate	0.91	Down-regulated
C00437	N-Acetylornithine	1.211	Up-regulated
C00506	L-Cysteate	1.322	Up-regulated
C00624	N-Acetyl-L-glutamate	1.392	Up-regulated
C01250	N-Acetyl-L-glutamate 5-semialdehyde	1.8	Up-regulated
C03406	N-(L-Arginino)succinate	1.75	Up-regulated
C15532	N-Acetyl-L-citrulline	1.073	Up-regulated
C00022	Pyruvate	0.47	Down-regulated	cit00250	Alanine, aspartate and glutamate metabolism
C00025	L-Glutamate	1.551	Up-regulated
C00026	2-Oxoglutarate	2.671	Up-regulated
C00041	L-Alanine	0.78	Down-regulated
C00042	Succinate	2.039	Up-regulated
C00049	L-Aspartate	0.44	Down-regulated
C00062	L-Arginine	1.887	Up-regulated
C00064	L-Glutamine	1.762	Up-regulated
C00065	L-Serine	1.145	Up-regulated
C00079	L-Phenylalanine	0.92	Down-regulated
C00082	L-Tyrosine	1.042	Up-regulated
C00122	Fumarate	1.41	Up-regulated
C00152	L-Asparagine	1.3	Up-regulated
C00158	Citrate	1.254	Up-regulated
C00166	Phenylpyruvate	0.91	Down-regulated
C00168	Hydroxypyruvate	1.64	Up-regulated
C00311	Isocitrate	1.255	Up-regulated
C00417	cis-Aconitate	2.403	Up-regulated
C00506	L-Cysteate	1.322	Up-regulated
C01042	N-Acetyl-L-aspartate	1.525	Up-regulated
C03406	N-(L-Arginino)succinate	1.75	Up-regulated
C00022	Pyruvate	0.47	Down-regulated	cit00260	Glycine, serine and threonine metabolism
C00025	L-Glutamate	1.551	Up-regulated
C00026	2-Oxoglutarate	2.671	Up-regulated
C00041	L-Alanine	0.78	Down-regulated
C00042	Succinate	2.039	Up-regulated
C00049	L-Aspartate	0.44	Down-regulated
C00062	L-Arginine	1.887	Up-regulated
C00065	L-Serine	1.145	Up-regulated
C00073	L-Methionine	1.25	Up-regulated
C00078	L-Tryptophan	1.379	Up-regulated
C00168	Hydroxypyruvate	1.64	Up-regulated
C00188	L-Threonine	1.408	Up-regulated
C00258	D-Glycerate	1.288	Up-regulated
C00408	L-Pipecolate	1.284	Up-regulated
C00430	5-Aminolevulinate	1.585	Up-regulated
C00483	Tyramine	2.875	Up-regulated
C00601	Phenylacetaldehyde	2.913	Up-regulated
C00637	Indole-3-acetaldehyde	2.345	Up-regulated
C00740	D-Serine	1.279	Up-regulated
C00818	D-Glucarate	1.173	Up-regulated
C00954	Indole-3-acetate	1.332	Up-regulated
C00956	L-2-Aminoadipate	1.668	Up-regulated
C02630	2-Hydroxyglutarate	1.318	Up-regulated
C02946	4-Acetamidobutanoate	1.18	Up-regulated
C03461	2-trans,6-trans-Farnesal	4.473	Up-regulated
C03758	Dopamine	1.209	Up-regulated
C05130	Imidazole-4-acetaldehyde	1.35	Up-regulated
C05635	5-Hydroxyindoleacetate	1.342	Up-regulated
C05936	N4-Acetylaminobutanal	1.616	Up-regulated
C06231	Ectoine	1.178	Up-regulated
C11924	Perillic acid	1.081	Up-regulated
C00022	Pyruvate	0.47	Down-regulated	cit00270	Cysteine and methionine metabolism
C00025	L-Glutamate	1.551	Up-regulated
C00026	2-Oxoglutarate	2.671	Up-regulated
C00041	L-Alanine	0.78	Down-regulated
C00042	Succinate	2.039	Up-regulated
C00049	L-Aspartate	0.44	Down-regulated
C00059	Sulfate	1.659	Up-regulated
C00064	L-Glutamine	1.762	Up-regulated
C00065	L-Serine	1.145	Up-regulated
C00073	L-Methionine	1.25	Up-regulated
C00078	L-Tryptophan	1.379	Up-regulated
C00079	L-Phenylalanine	0.92	Down-regulated
C00082	L-Tyrosine	1.042	Up-regulated
C00123	L-Leucine	1.081	Up-regulated
C00147	Adenine	1.348	Up-regulated
C00166	Phenylpyruvate	0.91	Down-regulated
C00170	5'-Methylthioadenosine	1.192	Up-regulated
C00183	L-Valine	1.304	Up-regulated
C00212	Deoxyguanosine	1.1	Up-regulated
C00331	Indolepyruvate	1.33	Up-regulated
C00506	L-Cysteate	1.322	Up-regulated
C00669	gamma-L-Glutamyl-L-cysteine	1.41	Up-regulated
C01118	O-Succinyl-L-homoserine	1.092	Up-regulated
C02630	2-Hydroxyglutarate	1.318	Up-regulated
C02989	L-Methionine S-oxide	1.03	Up-regulated
C11499	(S)-3-Sulfolactate	1.103	Up-regulated
C00022	Pyruvate	0.47	Down-regulated	cit00290	Valine, leucine and isoleucine biosynthesis
C00025	L-Glutamate	1.551	Up-regulated
C00026	2-Oxoglutarate	2.671	Up-regulated
C00041	L-Alanine	0.78	Down-regulated
C00065	L-Serine	1.145	Up-regulated
C00123	L-Leucine	1.081	Up-regulated
C00183	L-Valine	1.304	Up-regulated
C00188	L-Threonine	1.408	Up-regulated
C02504	alpha-Isopropylmalate	1.47	Up-regulated
C04272	(R)-2,3-Dihydroxy-3-methylbutanoate	1.493	Up-regulated
C06007	(R)-2,3-Dihydroxy-3-methylpentanoate	1.18	Up-regulated
C00022	Pyruvate	0.47	Down-regulated	cit00300	Lysine biosynthesis
C00025	L-Glutamate	1.416	Up-regulated
C00026	2-Oxoglutarate	2.671	Up-regulated
C00042	Succinate	2.039	Up-regulated
C00049	L-Aspartate	0.44	Down-regulated
C00449	N6-(L-1,3-Dicarboxypropyl)-L-lysine	2.584	Up-regulated
C00666	LL-2,6-Diaminoheptanedioate	1.18	Up-regulated
C00956	L-2-Aminoadipate	1.668	Up-regulated
C01251	(R)-2-Hydroxybutane-1,2,4-tricarboxylate	1.32	Up-regulated
C03871	L-2-Amino-6-oxoheptanedioate	1.392	Up-regulated
C04002	(Z)-But-1-ene-1,2,4-tricarboxylate	1.302	Up-regulated
C20279	(2R,3R)-3-Methylglutamyl-5-semialdehyde-N6-lysine	1.41	Up-regulated
C00022	Pyruvate	0.47	Down-regulated	cit00310	Lysine degradation
C00025	L-Glutamate	1.551	Up-regulated
C00026	2-Oxoglutarate	2.671	Up-regulated
C00042	Succinate	2.039	Up-regulated
C00258	D-Glycerate	1.288	Up-regulated
C00408	L-Pipecolate	1.284	Up-regulated
C00449	N6-(L-1,3-Dicarboxypropyl)-L-lysine	2.584	Up-regulated
C00489	Glutarate	1.12	Up-regulated
C00637	Indole-3-acetaldehyde	2.345	Up-regulated
C00818	D-Glucarate	1.173	Up-regulated
C00954	Indole-3-acetate	1.332	Up-regulated
C00956	L-2-Aminoadipate	1.668	Up-regulated
C02727	N6-Acetyl-L-lysine	1.04	Up-regulated
C02946	4-Acetamidobutanoate	1.18	Up-regulated
C03087	5-Acetamidopentanoate	1.14	Up-regulated
C03461	2-trans,6-trans-Farnesal	4.473	Up-regulated
C05130	Imidazole-4-acetaldehyde	1.35	Up-regulated
C05548	6-Acetamido-2-oxohexanoate	1.33	Up-regulated
C05635	5-Hydroxyindoleacetate	1.342	Up-regulated
C05936	N4-Acetylaminobutanal	1.616	Up-regulated
C11924	Perillic acid	1.081	Up-regulated
C00022	Pyruvate	0.47	Down-regulated	cit00330	Arginine and proline metabolism
C00025	L-Glutamate	1.551	Up-regulated
C00026	2-Oxoglutarate	2.671	Up-regulated
C00041	L-Alanine	0.78	Down-regulated
C00042	Succinate	2.039	Up-regulated
C00049	L-Aspartate	0.44	Down-regulated
C00062	L-Arginine	1.887	Up-regulated
C00079	L-Phenylalanine	0.92	Down-regulated
C00082	L-Tyrosine	1.042	Up-regulated
C00135	L-Histidine	1.061	Up-regulated
C00148	D-Proline	2.218	Up-regulated
C00166	Phenylpyruvate	0.91	Down-regulated
C00170	5'-Methylthioadenosine	1.192	Up-regulated
C00258	D-Glycerate	1.288	Up-regulated
C00506	L-Cysteate	1.322	Up-regulated
C00511	Acrylic acid	1.92	Up-regulated
C00637	Indole-3-acetaldehyde	2.345	Up-regulated
C00763	D-Proline	2.218	Up-regulated
C00818	D-Glucarate	1.173	Up-regulated
C00954	Indole-3-acetate	1.332	Up-regulated
C00956	L-2-Aminoadipate	1.668	Up-regulated
C01250	N-Acetyl-L-glutamate 5-semialdehyde	1.8	Up-regulated
C02505	2-Phenylacetamide	1.669	Up-regulated
C02714	N-Acetylputrescine	1.818	Up-regulated
C02946	4-Acetamidobutanoate	1.18	Up-regulated
C03461	2-trans,6-trans-Farnesal	4.473	Up-regulated
C05130	Imidazole-4-acetaldehyde	1.35	Up-regulated
C05635	5-Hydroxyindoleacetate	1.342	Up-regulated
C05931	N-Succinyl-L-glutamate	1.18	Up-regulated
C05936	N4-Acetylaminobutanal	1.616	Up-regulated
C10497	Feruloylputrescine	1.843	Up-regulated
C11924	Perillic acid	1.081	Up-regulated
C15700	gamma-Glutamyl-gamma-aminobutyraldehyde	1.839	Up-regulated
C18325	Feruloylagmatine	1.851	Up-regulated
C18326	p-Coumaroylputrescine	2.347	Up-regulated
C00022	Pyruvate	0.47	Down-regulated	cit00340	Histidine metabolism
C00025	L-Glutamate	1.551	Up-regulated
C00026	2-Oxoglutarate	2.671	Up-regulated
C00049	L-Aspartate	0.44	Down-regulated
C00064	L-Glutamine	1.762	Up-regulated
C00079	L-Phenylalanine	0.92	Down-regulated
C00082	L-Tyrosine	1.042	Up-regulated
C00135	L-Histidine	1.061	Up-regulated
C00166	Phenylpyruvate	0.91	Down-regulated
C00258	D-Glycerate	1.288	Up-regulated
C00637	Indole-3-acetaldehyde	2.345	Up-regulated
C00669	gamma-L-Glutamyl-L-cysteine	1.41	Up-regulated
C00818	D-Glucarate	1.173	Up-regulated
C00954	Indole-3-acetate	1.332	Up-regulated
C00956	L-2-Aminoadipate	1.668	Up-regulated
C02946	4-Acetamidobutanoate	1.18	Up-regulated
C03461	2-trans,6-trans-Farnesal	4.473	Up-regulated
C05130	Imidazole-4-acetaldehyde	1.35	Up-regulated
C05635	5-Hydroxyindoleacetate	1.342	Up-regulated
C05936	N4-Acetylaminobutanal	1.616	Up-regulated
C11924	Perillic acid	1.081	Up-regulated
C00022	Pyruvate	0.47	Down-regulated	cit00350	Tyrosine metabolism
C00025	L-Glutamate	1.551	Up-regulated
C00026	2-Oxoglutarate	2.671	Up-regulated
C00041	L-Alanine	0.78	Down-regulated
C00042	Succinate	2.039	Up-regulated
C00049	L-Aspartate	0.44	Down-regulated
C00073	L-Methionine	1.25	Up-regulated
C00078	L-Tryptophan	1.379	Up-regulated
C00079	L-Phenylalanine	0.92	Down-regulated
C00082	L-Tyrosine	1.042	Up-regulated
C00122	Fumarate	1.41	Up-regulated
C00166	Phenylpyruvate	0.91	Down-regulated
C00483	Tyramine	2.875	Up-regulated
C00506	L-Cysteate	1.322	Up-regulated
C00601	Phenylacetaldehyde	2.913	Up-regulated
C00643	5-Hydroxy-L-tryptophan	1.431	Up-regulated
C00811	4-Coumarate	1.064	Up-regulated
C00826	L-Arogenate	2.496	Up-regulated
C01384	Maleic acid	1.64	Up-regulated
C02442	N-Methyltyramine	1.487	Up-regulated
C03758	Dopamine	1.209	Up-regulated
C04045	3-(3,4-Dihydroxyphenyl)pyruvate	1.236	Up-regulated
C04797	5-(L-Alanin-3-yl)-2-hydroxy-cis,cis-muconate 6-semialdehyde	1.638	Up-regulated
C05587	3-Methoxytyramine	1.33	Up-regulated
C05600	2-Hydroxyhepta-2,4-dienedioate	2.47	Up-regulated
C06046	Salidroside	2.07	Up-regulated
C06201	2,4-Dihydroxyhept-2-enedioate	1.576	Up-regulated
C00022	Pyruvate	0.47	Down-regulated	cit00360	Phenylalanine metabolism
C00025	L-Glutamate	1.551	Up-regulated
C00026	2-Oxoglutarate	2.671	Up-regulated
C00041	L-Alanine	0.78	Down-regulated
C00042	Succinate	2.039	Up-regulated
C00049	L-Aspartate	0.44	Down-regulated
C00064	L-Glutamine	1.762	Up-regulated
C00073	L-Methionine	1.25	Up-regulated
C00078	L-Tryptophan	1.379	Up-regulated
C00079	L-Phenylalanine	0.92	Down-regulated
C00082	L-Tyrosine	1.042	Up-regulated
C00122	Fumarate	1.41	Up-regulated
C00166	Phenylpyruvate	0.91	Down-regulated
C00483	Tyramine	2.875	Up-regulated
C00506	L-Cysteate	1.322	Up-regulated
C00511	Acrylic acid	1.92	Up-regulated
C00601	Phenylacetaldehyde	2.913	Up-regulated
C00643	5-Hydroxy-L-tryptophan	1.431	Up-regulated
C00826	L-Arogenate	2.496	Up-regulated
C00954	Indole-3-acetate	1.332	Up-regulated
C01198	3-(2-Hydroxyphenyl)propanoate	1.732	Up-regulated
C01575	Ephedrine	1.35	Up-regulated
C02137	alpha-Oxo-benzeneacetic acid	1.549	Up-regulated
C02265	D-Phenylalanine	1.04	Up-regulated
C02505	2-Phenylacetamide	1.669	Up-regulated
C03519	N-Acetyl-L-phenylalanine	2.367	Up-regulated
C03758	Dopamine	1.209	Up-regulated
C04351	(R)-2-Methylimino-1-phenylpropan-1-ol	2.591	Up-regulated
C04479	2-Hydroxy-6-oxonona-2,4-diene-1,9-dioate	1.184	Up-regulated
C08301	D-Cathinone	1.154	Up-regulated
C17268	Pyruvophenone	1.754	Up-regulated
C00022	Pyruvate	0.47	Down-regulated	cit00380	Tryptophan metabolism
C00025	L-Glutamate	1.551	Up-regulated
C00026	2-Oxoglutarate	2.671	Up-regulated
C00031	D-Glucose	1.278	Up-regulated
C00041	L-Alanine	0.78	Down-regulated
C00042	Succinate	2.039	Up-regulated
C00059	Sulfate	1.659	Up-regulated
C00064	L-Glutamine	1.762	Up-regulated
C00073	L-Methionine	1.25	Up-regulated
C00078	L-Tryptophan	1.379	Up-regulated
C00079	L-Phenylalanine	0.92	Down-regulated
C00082	L-Tyrosine	1.042	Up-regulated
C00108	Anthranilate	2.55	Up-regulated
C00258	D-Glycerate	1.288	Up-regulated
C00331	Indolepyruvate	1.33	Up-regulated
C00482	Sinapate	6.837	Up-regulated
C00483	Tyramine	2.875	Up-regulated
C00511	Acrylic acid	1.92	Up-regulated
C00637	Indole-3-acetaldehyde	2.345	Up-regulated
C00643	5-Hydroxy-L-tryptophan	1.431	Up-regulated
C00818	D-Glucarate	1.173	Up-regulated
C00954	Indole-3-acetate	1.332	Up-regulated
C00956	L-2-Aminoadipate	1.668	Up-regulated
C00978	N-Acetylserotonin	2.391	Up-regulated
C01494	Ferulate	2.131	Up-regulated
C02172	N-Acetylisatin	2.55	Up-regulated
C02505	2-Phenylacetamide	1.669	Up-regulated
C02700	L-Formylkynurenine	3.201	Up-regulated
C02946	4-Acetamidobutanoate	1.18	Up-regulated
C03461	2-trans,6-trans-Farnesal	4.473	Up-regulated
C03758	Dopamine	1.209	Up-regulated
C05130	Imidazole-4-acetaldehyde	1.35	Up-regulated
C05619	5-Hydroxyferulic acid methyl ester	1.346	Up-regulated
C05635	5-Hydroxyindoleacetate	1.342	Up-regulated
C05639	4,6-Dihydroxyquinoline	1.748	Up-regulated
C05644	3-Methylindolepyruvate	1.59	Up-regulated
C05654	5-(2'-Formylethyl)-4,6-dihydroxypicolinate	1.459	Up-regulated
C05655	5-(2'-Carboxyethyl)-4,6-dihydroxypicolinate	1.07	Up-regulated
C05659	5-Methoxytryptamine	1.03	Up-regulated
C05831	3-Methoxyanthranilate	1.559	Up-regulated
C05936	N4-Acetylaminobutanal	1.616	Up-regulated
C06213	N-Methyltryptamine	2.661	Up-regulated
C11924	Perillic acid	1.081	Up-regulated
C12204	5-Hydroxyconiferaldehyde	1.11	Up-regulated
C00022	Pyruvate	0.47	Down-regulated	cit00400	Phenylalanine, tyrosine and tryptophan biosynthesis
C00025	L-Glutamate	1.551	Up-regulated
C00026	2-Oxoglutarate	2.671	Up-regulated
C00041	L-Alanine	0.78	Down-regulated
C00049	L-Aspartate	0.44	Down-regulated
C00064	L-Glutamine	1.762	Up-regulated
C00065	L-Serine	1.145	Up-regulated
C00073	L-Methionine	1.25	Up-regulated
C00078	L-Tryptophan	1.379	Up-regulated
C00079	L-Phenylalanine	0.92	Down-regulated
C00082	L-Tyrosine	1.042	Up-regulated
C00108	Anthranilate	2.55	Up-regulated
C00166	Phenylpyruvate	0.91	Down-regulated
C00296	Quinate	2.353	Up-regulated
C00506	L-Cysteate	1.322	Up-regulated
C00826	L-Arogenate	2.496	Up-regulated
C17235	L-Homophenylalanine	2.564	Up-regulated
C20653	2-Benzylmalic acid	3.264	Up-regulated
C20654	3-Benzylmalic acid	1.589	Up-regulated
C00022	Pyruvate	0.47	Down-regulated	cit00261	Monobactam biosynthesis	Biosynthesis of other secondary metabolites
C00049	L-Aspartate	0.44	Down-regulated
C00059	Sulfate	1.659	Up-regulated
C00062	L-Arginine	1.887	Up-regulated
C00065	L-Serine	1.145	Up-regulated
C00082	L-Tyrosine	1.042	Up-regulated
C00170	5'-Methylthioadenosine	1.192	Up-regulated
C00188	L-Threonine	1.408	Up-regulated
C20912	Tabtoxin biosynthesis intermediate 2	1.33	Up-regulated
C20913	Tabtoxin biosynthesis intermediate	1.32	Up-regulated
C20921	N1-Acetyl-tabtoxinine-beta-lactam	1.32	Up-regulated
C00026	2-Oxoglutarate	2.671	Up-regulated	cit00940	Phenylpropanoid biosynthesis
C00031	D-Glucose	1.278	Up-regulated
C00042	Succinate	2.039	Up-regulated
C00079	L-Phenylalanine	0.92	Down-regulated
C00082	L-Tyrosine	1.042	Up-regulated
C00296	Quinate	1.759	Up-regulated
C00482	Sinapate	6.837	Up-regulated
C00509	Naringenin	1.542	Up-regulated
C00761	Coniferin	1.654	Up-regulated
C00811	4-Coumarate	1.064	Up-regulated
C00852	Chlorogenate	36.011	Up-regulated
C00903	Cinnamaldehyde	1.881	Up-regulated
C00978	N-Acetylserotonin	2.391	Up-regulated
C01175	1-O-Sinapoyl-beta-D-glucose	2.174	Up-regulated
C01494	Ferulate	2.131	Up-regulated
C01527	Scopolin	4.009	Up-regulated
C01594	Linamarin	1.717	Up-regulated
C01752	Scopoletin	1.05	Up-regulated
C02887	Sinapoyl malate	1.55	Up-regulated
C02947	4-Coumaroylshikimate	2.442	Up-regulated
C04366	3-(2-Carboxyethenyl)-cis,cis-muconate	1.583	Up-regulated
C05158	trans-beta-D-Glucosyl-2-hydroxycinnamate	1.905	Up-regulated
C05608	4-Hydroxycinnamyl aldehyde	1.011	Up-regulated
C05619	5-Hydroxyferulic acid methyl ester	1.346	Up-regulated
C05627	4-Hydroxystyrene	1.345	Up-regulated
C05635	5-Hydroxyindoleacetate	1.342	Up-regulated
C05855	4-Hydroxycinnamyl alcohol 4-D-glucoside	2.125	Up-regulated
C08334	Lotaustralin	1.78	Up-regulated
C10428	Anethole	1.277	Up-regulated
C12204	5-Hydroxyconiferaldehyde	1.11	Up-regulated
C12208	p-Coumaroyl quinic acid	1.549	Up-regulated
C20464	Isochavicol	1.139	Up-regulated
C00026	2-Oxoglutarate	2.671	Up-regulated	cit00941	Flavonoid biosynthesis
C00042	Succinate	2.039	Up-regulated
C00079	L-Phenylalanine	0.92	Down-regulated
C00296	Quinate	2.353	Up-regulated
C00389	Quercetin	1.253	Up-regulated
C00482	Sinapate	6.837	Up-regulated
C00509	Naringenin	1.542	Up-regulated
C00811	4-Coumarate	1.064	Up-regulated
C00852	Chlorogenate	36.011	Up-regulated
C00974	Dihydrokaempferol	1.663	Up-regulated
C01460	Vitexin	3.849	Up-regulated
C01477	Apigenin	1.353	Up-regulated
C01494	Ferulate	2.131	Up-regulated
C01514	Luteolin	1.672	Up-regulated
C01709	Hesperetin	1.23	Up-regulated
C02947	4-Coumaroylshikimate	2.442	Up-regulated
C12626	Trifolin	15.272	Up-regulated
C04608	Cosmetin	3.625	Up-regulated
C05619	5-Hydroxyferulic acid methyl ester	1.346	Up-regulated
C09806	Neohesperidin	1.212	Up-regulated
C09826	Pinobanksin	1.83	Up-regulated
C12208	p-Coumaroyl quinic acid	1.549	Up-regulated
C12627	Rhoifoloside	2.59	Up-regulated
C12630	Scolymoside	1.325	Up-regulated
C16418	Pinobanksin 3-O-acetate	1.545	Up-regulated
C00191	D-Glucuronate	1.553	Up-regulated	cit00944	Flavone and flavonol biosynthesis
C00389	Quercetin	1.253	Up-regulated
C00509	Naringenin	1.542	Up-regulated
C00974	Dihydrokaempferol	1.663	Up-regulated
C01265	3,7-Di-O-methylquercetin	1.662	Up-regulated
C01460	Vitexin	3.849	Up-regulated
C01477	Apigenin	1.353	Up-regulated
C01514	Luteolin	1.672	Up-regulated
C12626	Trifolin	15.272	Up-regulated
C04024	Vitexin 2''-O-beta-D-glucoside	1.762	Up-regulated
C04293	Chrysoeriol	1.043	Up-regulated
C04443	3-O-Methylquercetin	1.03	Up-regulated
C04444	3,7,4'-Tri-O-methylquercetin	2.047	Up-regulated
C04608	Cosmetin	3.625	Up-regulated
C04858	Apioside	3.187	Up-regulated
C05623	Quercetin 3-O-glucoside	1.628	Up-regulated
C05625	Rutin	1.545	Up-regulated
C09806	Neohesperidin	1.212	Up-regulated
C10098	Kaempferide	1.204	Up-regulated
C11620	Syringetin	2.156	Up-regulated
C12249	Astragalin	5.823	Up-regulated
C12627	Rhoifoloside	2.59	Up-regulated
C12628	Vitexin 2''-O-beta-L-rhamnoside	1.549	Up-regulated
C12630	Scolymoside	1.325	Up-regulated
C12633	Laricitrin	2.033	Up-regulated
C12668	Quercetin 3-O-beta-D-glucosyl-(1->2)-beta-D-glucoside	1.364	Up-regulated
C00022	Pyruvate	0.47	Down-regulated	cit00960	Tropane, piperidine and pyridine alkaloid biosynthesis
C00025	L-Glutamate	1.551	Up-regulated
C00026	2-Oxoglutarate	2.671	Up-regulated
C00041	L-Alanine	0.78	Down-regulated
C00042	Succinate	2.039	Up-regulated
C00049	L-Aspartate	0.44	Down-regulated
C00073	L-Methionine	1.25	Up-regulated
C00079	L-Phenylalanine	0.92	Down-regulated
C00082	L-Tyrosine	1.042	Up-regulated
C00166	Phenylpyruvate	0.91	Down-regulated
C00408	L-Pipecolate	1.284	Up-regulated
C00483	Tyramine	2.875	Up-regulated
C00506	L-Cysteate	1.322	Up-regulated
C00601	Phenylacetaldehyde	2.913	Up-regulated
C00826	L-Arogenate	2.496	Up-regulated
C01746	Piperidine	1.019	Up-regulated
C03758	Dopamine	1.209	Up-regulated
C10171	(-)-Sedamine	1.089	Up-regulated
C10173	Swainsonine	1.425	Up-regulated
C10858	Ecgonine	1.777	Up-regulated
C12448	Ecgonine methyl ester	1.22	Up-regulated
C00031	D-Glucose	1.278	Up-regulated	cit00965	Betalain biosynthesis
C00078	L-Tryptophan	1.379	Up-regulated
C00079	L-Phenylalanine	0.92	Down-regulated
C00082	L-Tyrosine	1.001	Up-regulated
C00483	Tyramine	2.875	Up-regulated
C00643	5-Hydroxy-L-tryptophan	1.143	Up-regulated
C03758	Dopamine	1.209	Up-regulated
C05587	3-Methoxytyramine	1.33	Up-regulated
C00022	Pyruvate	0.47	Down-regulated	cit00997	Biosynthesis of various secondary metabolites-part 3
C00025	L-Glutamate	1.551	Up-regulated
C00026	2-Oxoglutarate	2.671	Up-regulated
C00042	Succinate	2.039	Up-regulated
C00049	L-Aspartate	0.44	Down-regulated
C00062	L-Arginine	1.887	Up-regulated
C00064	L-Glutamine	1.089	Up-regulated
C00065	L-Serine	1.145	Up-regulated
C00073	L-Methionine	1.25	Up-regulated
C00122	Fumarate	1.41	Up-regulated
C00123	L-Leucine	1.081	Up-regulated
C00158	Citrate	1.254	Up-regulated
C00170	5'-Methylthioadenosine	1.192	Up-regulated
C00183	L-Valine	1.304	Up-regulated
C00188	L-Threonine	1.408	Up-regulated
C03955	N6-Acetyl-N6-hydroxy-L-lysine	1.539	Up-regulated
C22141	L-beta-Ethynylserine	1.308	Up-regulated
C00022	Pyruvate	0.47	Down-regulated	cit00710	Carbon fixation in photosynthetic organisms	Energy metabolism
C00025	L-Glutamate	1.551	Up-regulated
C00026	2-Oxoglutarate	2.671	Up-regulated
C00041	L-Alanine	0.78	Down-regulated
C00049	L-Aspartate	0.44	Down-regulated
C00079	L-Phenylalanine	0.92	Down-regulated
C00082	L-Tyrosine	1.042	Up-regulated
C00166	Phenylpyruvate	0.91	Down-regulated
C00506	L-Cysteate	1.322	Up-regulated
C02076	Sedoheptulose	0.85	Down-regulated
C00031	D-Glucose	1.278	Up-regulated	cit00511	Other glycan degradation	Glycan biosynthesis and metabolism
C00049	L-Aspartate	0.44	Down-regulated
C00140	N-Acetyl-D-glucosamine	1.046	Up-regulated
C00159	D-Mannose	1.25	Up-regulated
C01019	6-Deoxy-L-galactose	2.238	Up-regulated
C00031	D-Glucose	1.278	Up-regulated	cit00603	Glycosphingolipid biosynthesis-globo and isoglobo series
C00140	N-Acetyl-D-glucosamine	1.046	Up-regulated
C00159	D-Mannose	1.25	Up-regulated
C03692	1,2-Diacyl-3-beta-D-galactosyl-sn-glycerol	2.924	Up-regulated
C05399	Melibiitol	1.74	Up-regulated
C05401	3-beta-D-Galactosyl-sn-glycerol	1.307	Up-regulated
C00022	Pyruvate	0.47	Down-regulated	cit00561	Glycerolipid metabolism	Lipid metabolism
C00026	2-Oxoglutarate	2.671	Up-regulated
C00031	D-Glucose	1.278	Up-regulated
C00159	D-Mannose	1.25	Up-regulated
C00184	Glycerone	1.2	Up-regulated
C00191	D-Glucuronate	1.553	Up-regulated
C00258	D-Glycerate	1.288	Up-regulated
C00637	Indole-3-acetaldehyde	2.345	Up-regulated
C00818	D-Glucarate	1.173	Up-regulated
C00954	Indole-3-acetate	1.332	Up-regulated
C00956	L-2-Aminoadipate	1.668	Up-regulated
C02946	4-Acetamidobutanoate	1.18	Up-regulated
C03461	2-trans,6-trans-Farnesal	4.473	Up-regulated
C03692	1,2-Diacyl-3-beta-D-galactosyl-sn-glycerol	2.924	Up-regulated
C05130	Imidazole-4-acetaldehyde	1.35	Up-regulated
C05399	Melibiitol	1.74	Up-regulated
C05401	3-beta-D-Galactosyl-sn-glycerol	1.307	Up-regulated
C05635	5-Hydroxyindoleacetate	1.342	Up-regulated
C05936	N4-Acetylaminobutanal	1.616	Up-regulated
C11924	Perillic acid	1.081	Up-regulated
C00025	L-Glutamate	1.551	Up-regulated	cit02010	ABC transporters	Membrane transport
C00031	D-Glucose	1.278	Up-regulated
C00041	L-Alanine	0.78	Down-regulated
C00049	L-Aspartate	0.44	Down-regulated
C00059	Sulfate	1.659	Up-regulated
C00062	L-Arginine	1.887	Up-regulated
C00064	L-Glutamine	1.762	Up-regulated
C00065	L-Serine	1.145	Up-regulated
C00079	L-Phenylalanine	0.92	Down-regulated
C00121	D-Ribose	2.298	Up-regulated
C00123	L-Leucine	1.081	Up-regulated
C00135	L-Histidine	1.061	Up-regulated
C00140	N-Acetyl-D-glucosamine	1.046	Up-regulated
C00148	D-Proline	2.218	Up-regulated
C00159	D-Mannose	1.25	Up-regulated
C00181	D-Xylose	2.22	Up-regulated
C00183	L-Valine	1.304	Up-regulated
C00188	L-Threonine	1.408	Up-regulated
C00208	Maltose	1.43	Up-regulated
C00212	Deoxyguanosine	1.1	Up-regulated
C00379	Xylitol	1.356	Up-regulated
C00392	Mannitol	1.457	Up-regulated
C00430	5-Aminolevulinate	1.585	Up-regulated
C00475	Cytidine	1.099	Up-regulated
C00559	Deoxyadenosine	1.67	Up-regulated
C01279	4-Amino-5-hydroxymethyl-2-methylpyrimidine	1.15	Up-regulated
C00022	Pyruvate	0.47	Down-regulated	cit00130	Ubiquinone and other terpenoid-quinone biosynthesis	Metabolism of cofactors and vitamins
C00025	L-Glutamate	1.551	Up-regulated
C00026	2-Oxoglutarate	2.671	Up-regulated
C00031	D-Glucose	1.278	Up-regulated
C00073	L-Methionine	1.25	Up-regulated
C00079	L-Phenylalanine	0.92	Down-regulated
C00082	L-Tyrosine	1.042	Up-regulated
C00147	Adenine	1.348	Up-regulated
C00166	Phenylpyruvate	0.91	Down-regulated
C00482	Sinapate	6.837	Up-regulated
C00811	4-Coumarate	1.064	Up-regulated
C01494	Ferulate	1.422	Up-regulated
C03993	4-(beta-D-Glucosyloxy)benzoate	2.798	Up-regulated
C05619	5-Hydroxyferulic acid methyl ester	1.346	Up-regulated
C17010	Dehypoxanthine futalosine	1.56	Up-regulated
C17412	Shikonin	1.203	Up-regulated
C00022	Pyruvate	0.47	Down-regulated	cit00750	Vitamin B6 metabolism
C00025	L-Glutamate	1.551	Up-regulated
C00026	2-Oxoglutarate	2.671	Up-regulated
C00041	L-Alanine	0.78	Down-regulated
C00049	L-Aspartate	0.44	Down-regulated
C00064	L-Glutamine	1.762	Up-regulated
C00188	L-Threonine	1.408	Up-regulated
C00314	Pyridoxine	1.18	Up-regulated
C00847	4-Pyridoxate	2.575	Up-regulated
C01215	2-(Acetamidomethylene)succinate	1.03	Up-regulated
C00022	Pyruvate	0.47	Down-regulated	cit00760	Nicotinate and nicotinamide metabolism
C00025	L-Glutamate	1.416	Up-regulated
C00041	L-Alanine	0.78	Down-regulated
C00042	Succinate	2.039	Up-regulated
C00049	L-Aspartate	0.44	Down-regulated
C00064	L-Glutamine	1.27	Up-regulated
C00078	L-Tryptophan	1.379	Up-regulated
C00121	D-Ribose	2.298	Up-regulated
C00122	Fumarate	1.41	Up-regulated
C00163	Propanoate	1.837	Up-regulated
C00212	Deoxyguanosine	1.1	Up-regulated
C00475	Cytidine	1.099	Up-regulated
C00559	Deoxyadenosine	1.67	Up-regulated
C01384	Maleic acid	1.64	Up-regulated
C01596	Maleamate	1.25	Up-regulated
C02700	L-Formylkynurenine	3.201	Up-regulated
C02930	2-Methyleneglutarate	1.19	Up-regulated
C00022	Pyruvate	0.47	Down-regulated	cit00770	Pantothenate and CoA biosynthesis
C00025	L-Glutamate	1.551	Up-regulated
C00026	2-Oxoglutarate	2.671	Up-regulated
C00049	L-Aspartate	0.44	Down-regulated
C00123	L-Leucine	1.081	Up-regulated
C00178	Thymine	1.67	Up-regulated
C00183	L-Valine	1.304	Up-regulated
C00258	D-Glycerate	1.288	Up-regulated
C00637	Indole-3-acetaldehyde	2.345	Up-regulated
C00818	D-Glucarate	1.173	Up-regulated
C00864	Pantothenate	1.415	Up-regulated
C00954	Indole-3-acetate	1.332	Up-regulated
C01088	(R)-3,3-Dimethylmalate	1.16	Up-regulated
C02946	4-Acetamidobutanoate	1.18	Up-regulated
C03461	2-trans,6-trans-Farnesal	4.473	Up-regulated
C04272	(R)-2,3-Dihydroxy-3-methylbutanoate	1.493	Up-regulated
C05130	Imidazole-4-acetaldehyde	1.35	Up-regulated
C05635	5-Hydroxyindoleacetate	1.342	Up-regulated
C05936	N4-Acetylaminobutanal	1.616	Up-regulated
C06007	(R)-2,3-Dihydroxy-3-methylpentanoate	1.18	Up-regulated
C11924	Perillic acid	1.081	Up-regulated
C21028	(R)-5,6-Dihydrothymine	2.398	Up-regulated
C00022	Pyruvate	0.47	Down-regulated	cit00410	β-Alanine metabolism	Metabolism of other amino acids
C00025	L-Glutamate	1.551	Up-regulated
C00026	2-Oxoglutarate	2.671	Up-regulated
C00041	L-Alanine	0.78	Down-regulated
C00049	L-Aspartate	0.44	Down-regulated
C00062	L-Arginine	1.887	Up-regulated
C00135	L-Histidine	1.061	Up-regulated
C00178	Thymine	1.67	Up-regulated
C00258	D-Glycerate	1.288	Up-regulated
C00383	Malonate	1.82	Up-regulated
C00483	Tyramine	2.875	Up-regulated
C00506	L-Cysteate	1.322	Up-regulated
C00601	Phenylacetaldehyde	2.913	Up-regulated
C00637	Indole-3-acetaldehyde	2.345	Up-regulated
C00818	D-Glucarate	1.173	Up-regulated
C00864	Pantothenate	1.415	Up-regulated
C00954	Indole-3-acetate	1.332	Up-regulated
C00956	L-2-Aminoadipate	1.668	Up-regulated
C02946	4-Acetamidobutanoate	1.18	Up-regulated
C03461	2-trans,6-trans-Farnesal	4.473	Up-regulated
C03758	Dopamine	1.209	Up-regulated
C05130	Imidazole-4-acetaldehyde	1.35	Up-regulated
C05340	beta-Alanyl-L-arginine	1.283	Up-regulated
C05635	5-Hydroxyindoleacetate	1.342	Up-regulated
C05936	N4-Acetylaminobutanal	1.616	Up-regulated
C11924	Perillic acid	1.081	Up-regulated
C21028	(R)-5,6-Dihydrothymine	2.398	Up-regulated
C00025	L-Glutamate	1.551	Up-regulated	cit00460	Cyanoamino acid metabolism
C00031	D-Glucose	1.278	Up-regulated
C00049	L-Aspartate	0.44	Down-regulated
C00065	L-Serine	1.145	Up-regulated
C00079	L-Phenylalanine	0.92	Down-regulated
C00082	L-Tyrosine	1.042	Up-regulated
C00152	L-Asparagine	1.3	Up-regulated
C00183	L-Valine	1.304	Up-regulated
C00261	Benzaldehyde	1.341	Up-regulated
C01594	Linamarin	1.717	Up-regulated
C05711	gamma-Glutamyl-beta-cyanoalanine	1.12	Up-regulated
C05715	gamma-Amino-gamma-cyanobutanoate	1.626	Up-regulated
C08334	Lotaustralin	1.78	Up-regulated
C20310	N-Hydroxy-L-isoleucine	1.64	Up-regulated
C20313	N-Hydroxy-L-valine	1.466	Up-regulated
C00022	Pyruvate	0.47	Down-regulated	cit00470	D-Amino acid metabolism
C00025	L-Glutamate	1.551	Up-regulated
C00026	2-Oxoglutarate	2.671	Up-regulated
C00041	L-Alanine	0.78	Down-regulated
C00049	L-Aspartate	0.44	Down-regulated
C00062	L-Arginine	1.887	Up-regulated
C00064	L-Glutamine	1.089	Up-regulated
C00065	L-Serine	1.145	Up-regulated
C00073	L-Methionine	1.25	Up-regulated
C00079	L-Phenylalanine	0.92	Down-regulated
C00135	L-Histidine	1.061	Up-regulated
C00148	D-Proline	2.218	Up-regulated
C00166	Phenylpyruvate	0.91	Down-regulated
C00170	5'-Methylthioadenosine	1.192	Up-regulated
C00188	L-Threonine	1.408	Up-regulated
C00666	LL-2,6-Diaminoheptanedioate	1.18	Up-regulated
C00740	D-Serine	1.279	Up-regulated
C00763	D-Proline	2.218	Up-regulated
C02265	D-Phenylalanine	1.04	Up-regulated
C00808	(+)-Camphor	1.04	Up-regulated	cit00902	Monoterpenoid biosynthesis	Metabolism of terpenoids and polyketides
C00964	(-)-trans-Carveol	1.687	Up-regulated
C01123	(-)-trans-Isopiperitenol	1.267	Up-regulated
C01500	Geraniol	1.204	Up-regulated
C01512	Loganate	1.22	Up-regulated
C01767	(-)-Carvone	1.311	Up-regulated
C01852	Secologanin	3.908	Up-regulated
C03092	6-endo-Hydroxycineole	1.295	Up-regulated
C04433	(E)-3,7-Dimethylocta-1,6-diene-3,8-diol	1.913	Up-regulated
C11636	7-Deoxyloganate	1.85	Up-regulated
C20790	7-Deoxyloganetin	2.095	Up-regulated
C00022	Pyruvate	0.47	Down-regulated	cit01210	2-Oxocarboxylic acid metabolism	Organic acid metabolism (Global and overview)
C00025	L-Glutamate	1.551	Up-regulated
C00026	2-Oxoglutarate	2.671	Up-regulated
C00041	L-Alanine	0.78	Down-regulated
C00049	L-Aspartate	0.44	Down-regulated
C00073	L-Methionine	1.25	Up-regulated
C00078	L-Tryptophan	1.379	Up-regulated
C00079	L-Phenylalanine	0.92	Down-regulated
C00082	L-Tyrosine	1.042	Up-regulated
C00123	L-Leucine	1.081	Up-regulated
C00158	Citrate	1.254	Up-regulated
C00166	Phenylpyruvate	0.91	Down-regulated
C00183	L-Valine	1.304	Up-regulated
C00311	Isocitrate	1.255	Up-regulated
C00417	cis-Aconitate	2.403	Up-regulated
C00437	N-Acetylornithine	1.211	Up-regulated
C00506	L-Cysteate	1.322	Up-regulated
C00624	N-Acetyl-L-glutamate	1.392	Up-regulated
C00956	L-2-Aminoadipate	1.668	Up-regulated
C01250	N-Acetyl-L-glutamate 5-semialdehyde	1.8	Up-regulated
C01251	(R)-2-Hydroxybutane-1,2,4-tricarboxylate	1.32	Up-regulated
C02504	alpha-Isopropylmalate	1.47	Up-regulated
C04002	(Z)-But-1-ene-1,2,4-tricarboxylate	1.302	Up-regulated
C04272	(R)-2,3-Dihydroxy-3-methylbutanoate	1.493	Up-regulated
C05533	Oxaloglutarate	1.418	Up-regulated
C06007	(R)-2,3-Dihydroxy-3-methylpentanoate	1.18	Up-regulated
C06231	Ectoine	1.178	Up-regulated
C15532	N-Acetyl-L-citrulline	1.073	Up-regulated
C16588	2-Oxopimelate	1.109	Up-regulated
C16597	(-)-threo-Iso(homo)2-citrate	1.029	Up-regulated
C17218	2-(4'-Methylthio)butylmalic acid	1.283	Up-regulated
C17235	L-Homophenylalanine	2.564	Up-regulated
C20581	cis-(Homo)2-aconitate	1.751	Up-regulated
C20653	2-Benzylmalic acid	3.264	Up-regulated
C20654	3-Benzylmalic acid	1.589	Up-regulated
C00022	Pyruvate	0.47	Down-regulated	cit00053	Ascorbate and aldarate metabolism	Organic acid metabolism
C00026	2-Oxoglutarate	2.671	Up-regulated
C00059	Sulfate	1.659	Up-regulated
C00191	D-Glucuronate	1.553	Up-regulated
C00258	D-Glycerate	1.288	Up-regulated
C00637	Indole-3-acetaldehyde	2.345	Up-regulated
C00679	5-Dehydro-4-deoxy-D-glucarate	1.576	Up-regulated
C00684	2-Dehydro-3-deoxy-L-arabinonate	1.96	Up-regulated
C00818	D-Glucarate	1.173	Up-regulated
C00879	D-Galactarate	1.463	Up-regulated
C00954	Indole-3-acetate	1.332	Up-regulated
C00956	L-2-Aminoadipate	1.668	Up-regulated
C01620	Threonate	1.396	Up-regulated
C02946	4-Acetamidobutanoate	1.18	Up-regulated
C03461	2-trans,6-trans-Farnesal	4.473	Up-regulated
C03921	2-Dehydro-3-deoxy-D-glucarate	1.176	Up-regulated
C05130	Imidazole-4-acetaldehyde	1.35	Up-regulated
C05635	5-Hydroxyindoleacetate	1.342	Up-regulated
C05936	N4-Acetylaminobutanal	1.616	Up-regulated
C11924	Perillic acid	1.081	Up-regulated
C00022	Pyruvate	0.47	Down-regulated	cit00630	Glyoxylate and dicarboxylate metabolism
C00025	L-Glutamate	1.551	Up-regulated
C00026	2-Oxoglutarate	2.671	Up-regulated
C00041	L-Alanine	0.78	Down-regulated
C00042	Succinate	2.039	Up-regulated
C00049	L-Aspartate	0.44	Down-regulated
C00064	L-Glutamine	1.762	Up-regulated
C00065	L-Serine	1.145	Up-regulated
C00073	L-Methionine	1.25	Up-regulated
C00158	Citrate	1.254	Up-regulated
C00163	Propanoate	1.837	Up-regulated
C00168	Hydroxypyruvate	1.64	Up-regulated
C00258	D-Glycerate	1.288	Up-regulated
C00311	Isocitrate	1.255	Up-regulated
C00417	cis-Aconitate	2.403	Up-regulated
C02123	3-Propylmalate	1.32	Up-regulated
C02700	L-Formylkynurenine	3.201	Up-regulated
C00022	Pyruvate	0.47	Down-regulated	cit00660	C5-Branched dibasic acid metabolism
C00025	L-Glutamate	1.551	Up-regulated
C00026	2-Oxoglutarate	2.671	Up-regulated
C00042	Succinate	2.039	Up-regulated
C00417	cis-Aconitate	2.403	Up-regulated
C00651	4-Methylene-L-glutamate	2.44	Up-regulated
C02341	trans-Aconitate	1.071	Up-regulated
C02504	alpha-Isopropylmalate	1.47	Up-regulated
C02630	2-Hydroxyglutarate	1.318	Up-regulated
C06034	4-Hydroxy-4-methylglutamate	1.003	Up-regulated
C00025	L-Glutamate	1.551	Up-regulated	cit00970	Aminoacyl-tRNA biosynthesis	Translation
C00041	L-Alanine	0.78	Down-regulated
C00049	L-Aspartate	0.44	Down-regulated
C00062	L-Arginine	1.887	Up-regulated
C00064	L-Glutamine	1.762	Up-regulated
C00065	L-Serine	1.145	Up-regulated
C00073	L-Methionine	1.25	Up-regulated
C00078	L-Tryptophan	1.379	Up-regulated
C00079	L-Phenylalanine	0.92	Down-regulated
C00082	L-Tyrosine	1.042	Up-regulated
C00123	L-Leucine	1.081	Up-regulated
C00135	L-Histidine	1.061	Up-regulated
C00148	D-Proline	2.218	Up-regulated
C00152	L-Asparagine	1.3	Up-regulated
C00183	L-Valine	1.304	Up-regulated
C00188	L-Threonine	1.408	Up-regulated
* Blue IDs and names indicate the metabolites shared in multiple pathways.
